# Supplementary material for: Application of Data-Centric Supervised Machine Learning to Predict Phenotypic Activity Against Clinically Relevant Stages of Trypanosoma cruzi
Source: Pharmaceutics. 2025 Nov 23;17(12):1513. doi: 10.3390/pharmaceutics17121513 (PMC12736270; doi:10.3390/pharmaceutics17121513)
Supplement: Supplementary file 1 [file pharmaceutics-17-01513-s001.zip]

Archive with 2 entries (2 files):
- Labelled_Datasets.xlsx
- Supplementary_Material.pdf
