# Supplementary material for: Application of Data-Centric Supervised Machine Learning to Predict Phenotypic Activity Against Clinically Relevant Stages of Trypanosoma cruzi
Source: Pharmaceutics. 2025 Nov 23;17(12):1513. doi: 10.3390/pharmaceutics17121513 (PMC12736270; doi:10.3390/pharmaceutics17121513)
Supplement: Supplementary file 1 [file pharmaceutics-17-01513-s001.zip › Labelled_Datasets.xlsx]

## Sheet: AMAS
Smiles	Class
O=C(CCN1CCN(c2ccc(F)cc2)CC1)c1ccc2ccccc2c1	1
O=[N+]([O-])c1ncn(CCCCN=c2cc[nH]c3cc(Cl)ccc23)n1	1
O=[N+]([O-])c1ncn(CCCN=c2cc[nH]c3cccnc23)n1	1
O=[N+]([O-])c1ncn(CCCCNS(=O)(=O)c2ccc(C(F)(F)F)cc2)n1	1
O=[N+]([O-])c1ncn(CCCNCc2cc(C(F)(F)F)cc(C(F)(F)F)c2)n1	1
O=[N+]([O-])c1ncn(CCCN2CCN(Cc3ccc(C(F)(F)F)cc3)CC2)n1	1
O=C(NCCCCn1cnc([N+](=O)[O-])n1)c1ccc(C(F)(F)F)cc1	1
O=[N+]([O-])c1ncn(CCCN=c2cc[nH]c3cc(Cl)ccc23)n1	1
O=[N+]([O-])c1ncn(CCCNS(=O)(=O)c2ccc(C(F)(F)F)cc2)n1	1
O=[N+]([O-])c1ncn(CCCN(Cc2ccc3ccc(Cl)cc3n2)Cc2ccc3ccc(Cl)cc3n2)n1	1
CC(=O)N1N=C(c2ccc(C)cc2)CC1c1cccc(N=c2cc[nH]c3cc(Cl)ccc23)c1	1
COc1ccc(C2=NN(C(C)=O)C(c3cccc(N=c4cc[nH]c5cc(Cl)ccc45)c3)C2)cc1	1
COc1cc(C(=O)C=Cc2cccc(N=c3cc[nH]c4cc(Cl)ccc34)c2)cc(OC)c1OC	1
COc1cc(C2=NN(C=O)C(c3cccc(N=c4cc[nH]c5cc(Cl)ccc45)c3)C2)cc(OC)c1OC	1
Clc1ccc(C2=NN(c3ccccc3)C(c3cccc(N=c4cc[nH]c5cc(Cl)ccc45)c3)C2)cc1	1
COc1nc(=Nc2c(Br)cc(C)cc2Br)[nH]c(=Nc2ccc(C#N)cc2)[nH]1	1
O=C(CCN1CCN(c2ccc(Cl)cc2)CC1)c1csc2ccc(F)cc12	1
O=C(CCN1CCN(c2ccc(C(F)(F)F)cc2)CC1)c1csc2ccccc12	1
O=[N+]([O-])c1nccn1CCCCN=c1c2ccccc2[nH]c2ccccc12	1
O=[N+]([O-])c1cn2c(n1)[S+]([O-])CC(OCc1ccc(COc3ccccc3)cc1)C2	1
CC1(COc2ccc(OC(F)(F)F)cc2)Cn2nc([N+](=O)[O-])nc2O1	1
O=[N+]([O-])c1nc2n(n1)CC(O)CO2	1
FCc1ccc(-c2cc(-c3ccc4c(c3)OCO4)no2)cc1	1
Cc1ccc2oc(C=CC=C3Sc4ccc(Cl)cc4N3C)[n+](C)c2c1	1
CSc1cnc2n1CC(C)(COc1ccc(OC(F)(F)F)cc1)O2	1
O=[N+]([O-])c1cn2c(n1)OCC(Oc1ccc(OC(F)(F)F)cc1)C2	1
CC1(COc2ccc(OC(F)(F)F)cc2)Cn2cc([N+](=O)[O-])nc2O1	1
CC1(COc2ccc(OC(F)(F)F)cc2)CCn2cc([N+](=O)[O-])nc2O1	1
Cc1cc(-c2nn(C3OC(CO)C(O)C3O)c3[nH]cnc(=N)c23)ccc1Cl	1
Cc1ccc(-c2cn(C3OC(CO)CC3O)c3[nH]cnc(=N)c23)cc1	1
N=c1[nH]cnc2c1c(-c1ccc(Cl)c(F)c1)cn2C1OC(CO)CC1O	1
N=c1[nH]cnc2c1c(-c1ccc(F)c(F)c1)cn2C1OC(CO)CC1O	1
N#Cc1nn(C2OC(CO)C(O)C2O)c2[nH]cnc(=N)c12	1
COc1ccc(C(=O)CCNCCc2ccc(C(F)(F)F)cc2)cc1	1
O=C(CCN1CCN(c2ccc(Cl)cc2)CC1)c1ccc(O)cc1	1
O=[N+]([O-])c1ncn(CCCNS(=O)(=O)c2ccc(-c3ccccc3)cc2)n1	1
O=C(CCN1CCN(c2ccc(C(F)(F)F)cc2)CC1)c1ccc(O)cc1	1
O=C(CCN1CCN(c2ccc(Cl)cc2)CC1)c1ccsc1	1
O=C(Cn1ccnc1[N+](=O)[O-])NCc1ccccc1	1
O=C(Cn1cnc([N+](=O)[O-])n1)N1CCC(Cc2ccccc2)CC1	1
O=C(c1ccccc1)N1C=C(c2cc3ncccc3[nH]2)CCC1	1
O=[N+]([O-])c1ncn(CCCNS(=O)(=O)c2cc(C(F)(F)F)cc(C(F)(F)F)c2)n1	1
CC(=O)N1N=C(c2ccccc2)CC1c1cccc(N=c2cc[nH]c3cc(Cl)ccc23)c1	1
COc1cc(C2=NN(c3ccc(Cl)cc3)C(c3cccc(N=c4cc[nH]c5cc(Cl)ccc45)c3)C2)cc(OC)c1OC	1
Cc1cc(Br)c(N=c2[nH]c(=Nc3ccccc3)[nH]c(=Nc3ccc(C#N)cc3)[nH]2)c(Br)c1	1
Clc1ccc(C2=NN(c3cc(Cl)cc(Cl)c3)C(c3cccc(N=c4cc[nH]c5cc(Cl)ccc45)c3)C2)cc1	1
O=CN1N=C(c2ccc(Cl)cc2)CC1c1cccc(N=c2cc[nH]c3cc(Cl)ccc23)c1	1
Clc1ccc(N2N=C(c3ccccc3)CC2c2cccc(N=c3cc[nH]c4cc(Cl)ccc34)c2)cc1	1
O=C(CCN1CCN(Cc2cccc(F)c2)CC1)c1csc2ccccc12	1
O=[N+]([O-])c1ncn(CCCCNS(=O)(=O)c2ccc(OC(F)(F)F)cc2)n1	1
O=[N+]([O-])c1nccn1CCN=c1c2ccccc2[nH]c2ccccc12	1
O=[N+]([O-])c1cn2c(n1)OCC(OCc1ccc(C(F)(F)F)cc1)C2	1
O=[N+]([O-])c1cn2c(n1)OC(COc1cnc(-c3ccc(OC(F)(F)F)cc3)cn1)CC2	1
CC1(COc2ccc(OC(F)(F)F)c(Cl)c2)CCn2cc([N+](=O)[O-])nc2O1	1
CN1C(=CC=Cc2oc3ccccc3[n+]2C)Sc2ccc(Cl)cc21	1
CCN1C(=CC=Cc2oc3ccccc3[n+]2C)Sc2ccc(F)cc21	1
ICc1ccc(-c2cc(-c3ccc4c(c3)OCO4)no2)cc1	1
O=[N+]([O-])c1cn2c(n1)SCC(OCc1ccc(OCc3ccccc3)cc1)C2	1
O=[N+]([O-])c1cn2c(n1)OCC(OCc1ccc(-c3ccc(C(F)(F)F)cc3Cl)cc1)C2	1
O=C(CCN1CCN(c2ccc(C(F)(F)F)cc2)CC1)c1ccc2c(c1)OCO2	1
O=[N+]([O-])c1cn2c(n1)S(=O)(=O)CC(OCc1ccc(COc3ccccc3)cc1)C2	1
N=c1[nH]cnc2c1c(-c1ccc(Cl)c(F)c1)nn2C1OC(CO)C(O)C1O	1
N=c1[nH]cnc2c1c(C(N)=O)nn2C1OC(CO)C(O)C1O	1
N=c1[nH]cnc2c1c(-c1ccc([N+](=O)[O-])cc1)cn2C1OC(CO)CC1O	1
N=c1[nH]cnc2c1c(-c1cccc(Cl)c1)cn2C1OC(CO)CC1O	1
N=c1[nH]cnc2c1c(-c1cc(F)c(Cl)c(F)c1)nn2C1OC(CO)C(O)C1O	1
CC(C)c1cc(C=O)c(C2(C)CCCC(C)(C)C2=O)cc1O	1
O=[N+]([O-])c1ncn(CCCCN2CCN(Cc3ccc(C(F)(F)F)cc3)CC2)n1	1
Cc1ccc(N=c2[nH]c(Cl)nc(=Nc3ccc(C#N)cc3)[nH]2)c(C)n1	1
O=C(NCCCn1cnc([N+](=O)[O-])n1)c1cnc2ccccc2n1	1
O=Cc1cccc(N=c2cc[nH]c3cc(Cl)ccc23)c1	1
COc1ccc(C(=O)CCN2CCN(c3ccc(Cl)cc3)CC2)cc1	1
C=C(c1nc(-c2ccccc2)no1)C(O)c1cccnc1	1
CC1CS(=O)(=O)CCN1N=Cc1ccc([N+](=O)[O-])o1	1
COc1ccc(OC)c2[nH]c(C(=O)N3CCCC(c4cc5ncccc5[nH]4)C3)cc12	1
COc1cc(OC)c2cc(C(=O)N3CCCC(c4cc5ncccc5[nH]4)C3)[nH]c2c1	1
O=[N+]([O-])c1ncn(CCCCN=c2cc[nH]c3cc(C(F)(F)F)ccc23)n1	1
O=[N+]([O-])c1ncn(CCCNS(=O)(=O)c2cccc3cccnc23)n1	1
O=[N+]([O-])c1ncn(CCCNCc2ccc3ccc(Cl)cc3n2)n1	1
COc1ccc(C(=O)CCN2CCN(c3ccc(F)cc3)CC2)cc1	1
O=C(NCCCn1cnc([N+](=O)[O-])n1)c1cccc(C(F)(F)F)c1	1
COc1cccc2[nH]c(C(=O)N3CCCC(c4cc5ncccc5[nH]4)C3)cc12	1
Cn1c(=NC=Cc2sc3ccc(Cl)cc3[n+]2C)sc2ccccc21	1
O=C(CCN1CCN(c2ccc(C(F)(F)F)cc2)CC1)c1ccc2ccccc2c1	1
O=C(NCCCn1cnc([N+](=O)[O-])n1)c1ccc(-c2ccccc2)cc1	1
O=[N+]([O-])c1ncn(CCCN2CCN(c3ccc(C(F)(F)F)cc3)CC2)n1	1
O=[N+]([O-])c1ncn(CCCNCc2ccc(C(F)(F)F)cc2)n1	1
O=C(NCCCn1cnc([N+](=O)[O-])n1)Nc1cc(C(F)(F)F)cc(C(F)(F)F)c1	1
O=[N+]([O-])c1ncn(CCCCN=c2cc[nH]c3cccnc23)n1	1
O=C(NCCCn1cnc([N+](=O)[O-])n1)c1ccc2ccccc2n1	1
O=C(NCCCCn1cnc([N+](=O)[O-])n1)c1ccc2ccccc2n1	1
Cc1ccc(S(=O)(=O)NCCCn2cnc([N+](=O)[O-])n2)cc1	1
Cc1cc(C)c(N=c2cc[nH]c(=Nc3ccc(C#N)cc3)[nH]2)c(C)c1	1
O=c1c2cc([N+](=O)[O-])ccc2n(CCO)n1Cc1ccccc1	1
COc1ccc(C2=NN(C=O)C(c3cccc(N=c4cc[nH]c5cc(Cl)ccc45)c3)C2)cc1	1
O=C(CCN1CCN(c2cccc(C(F)(F)F)c2)CC1)c1ccsc1	1
O=C(NCCCn1cnc([N+](=O)[O-])n1)c1cc(C(F)(F)F)cc(C(F)(F)F)c1	1
O=C(NCCn1cnc([N+](=O)[O-])n1)c1ccc(C(F)(F)F)cc1	1
COc1cc2[nH]c(Cl)nc(=NCCCCn3ccnc3[N+](=O)[O-])c2cc1OC	1
O=[N+]([O-])c1nccn1CCCN=c1cc[nH]c2cc(Cl)ccc12	1
O=[N+]([O-])c1ncn(CCNS(=O)(=O)c2ccc(C(F)(F)F)cc2)n1	1
Cn1c(=NC=Cc2sc3ccccc3[n+]2C)sc2ccccc21	1
Cn1c(=NC=Cc2sc3ccc(F)cc3[n+]2C)sc2ccccc21	1
O=C(CCN1CCN(c2ccc([N+](=O)[O-])cc2)CC1)c1ccc2ccccc2c1	1
O=C(Cn1cnc([N+](=O)[O-])n1)NCc1ccc(C(F)(F)F)cc1	1
O=[N+]([O-])c1ncn(CCCNS(=O)(=O)c2cc(C(F)(F)F)ccc2C(F)(F)F)n1	1
O=CN1N=C(c2ccccc2)CC1c1cccc(N=c2cc[nH]c3cc(Cl)ccc23)c1	1
COc1cc(C2=NN(C(C)=O)C(c3cccc(N=c4cc[nH]c5cc(Cl)ccc45)c3)C2)cc(OC)c1OC	1
O=C(C=Cc1cccc(N=c2cc[nH]c3cc(Cl)ccc23)c1)c1ccc(Cl)cc1	1
CN=c1[nH]c(=Nc2ccc(C#N)cc2)[nH]c(=Nc2c(Br)cc(C)cc2Br)[nH]1	1
O=C(C=Cc1cccc(N=c2cc[nH]c3cc(Cl)ccc23)c1)c1ccccc1	1
O=[N+]([O-])c1ncn(CCCN(Cc2ccc(C(F)(F)F)cc2)Cc2ccc(C(F)(F)F)cc2)n1	1
Cc1cc(Br)c(N=c2[nH]c(=Nc3ccc(C#N)cc3)[nH]c(=NC3CC3)[nH]2)c(Br)c1	1
CCCCCCCCCCCCCCCCNc1c(N(C)CCCN(C)C)c(=O)c1=O	1
Cc1ccc(C2=NN(C=O)C(c3cccc(N=c4cc[nH]c5cc(Cl)ccc45)c3)C2)cc1	1
Cc1ccc(C(=O)C=Cc2cccc(N=c3cc[nH]c4cc(Cl)ccc34)c2)cc1	1
Clc1ccc2c(=Nc3cccc(C4CC(c5ccc(Br)cc5)=NN4c4ccccc4)c3)cc[nH]c2c1	1
COc1ccc(C(=O)C=Cc2cccc(N=c3cc[nH]c4cc(Cl)ccc34)c2)cc1	1
c1ccc2nc(CNCCN(CCNCc3ccc4ccccc4n3)CCNCc3ccc4ccccc4n3)ccc2c1	1
Cc1cccc(C)c1N=c1[nH]c(=NCCN=c2[nH]c(=Nc3ccc(C#N)cc3)[nH]c(=Nc3c(C)cccc3C)[nH]2)[nH]c(=Nc2ccc(C#N)cc2)[nH]1	1
CN(C)c1ncnc2c1ncn2C1OC(CO)C(N)C1O	1
CCC(C(C)O)n1ncn(-c2ccc(N3CCN(c4ccc(OCC5COC(Cn6cncn6)(c6ccc(F)cc6F)C5)cc4)CC3)cc2)c1=O	1
O=[N+]([O-])c1ncn(CCCN(Cc2ccc3cc(Br)ccc3n2)Cc2ccc3cc(Br)ccc3n2)n1	1
COc1cc(C2=NN(c3ccccc3)C(c3cccc(N=c4cc[nH]c5cc(Cl)ccc45)c3)C2)cc(OC)c1OC	1
CC(=O)OC1CC2C3C=CC4C(=O)CCC(=O)C4(C)C3CCC2(C)C1(O)C(C)C1C=C(C)C(C)C(=O)C1	1
O=C(C=Cc1cccc(N=c2cc[nH]c3cc(Cl)ccc23)c1)c1ccc(Br)cc1	1
CC(=O)N1N=C(c2ccc(Br)cc2)CC1c1cccc(N=c2cc[nH]c3cc(Cl)ccc23)c1	1
Cc1cc(Br)c(N=c2[nH]c(N3CCN(C)CC3)nc(=Nc3ccc(C#N)cc3)[nH]2)c(Br)c1	1
COc1cc(C2=NN(c3cc(Cl)cc(Cl)c3)C(c3cccc(N=c4cc[nH]c5cc(Cl)ccc45)c3)C2)cc(OC)c1OC	1
Cc1cc(Br)c(N=c2[nH]c(=Nc3ccc(C#N)cc3)[nH]c(=NC(C)C)[nH]2)c(Br)c1	1
Cc1ccc(C2=NN(c3ccccc3)C(c3cccc(N=c4cc[nH]c5cc(Cl)ccc45)c3)C2)cc1	1
Cc1cc(Cl)cc(C)c1Oc1nc(=NCCCN=c2nc(Oc3c(C)cc(Cl)cc3C)[nH]c(=Nc3ccc(C#N)cc3)[nH]2)[nH]c(=Nc2ccc(C#N)cc2)[nH]1	1
Cc1cccc(C)c1Oc1nc(=NCCCN=c2nc(Oc3c(C)cccc3C)[nH]c(=Nc3ccc(C#N)cc3)[nH]2)[nH]c(=Nc2ccc(C#N)cc2)[nH]1	1
O=CN1N=C(c2ccc(Br)cc2)CC1c1cccc(N=c2cc[nH]c3cc(Cl)ccc23)c1	1
CC(=O)N1N=C(c2ccc(Cl)cc2)CC1c1cccc(N=c2cc[nH]c3cc(Cl)ccc23)c1	1
Cc1cc(C)c(N=c2[nH]c(=NCCN=c3[nH]c(=Nc4ccc(C#N)cc4)[nH]c(=Nc4c(Br)cc(C)cc4Br)[nH]3)[nH]c(=Nc3ccc(C#N)cc3)[nH]2)c(C)c1	1
Cc1cc(Br)cc(C)c1Oc1nc(=NCCCN=c2nc(Oc3c(C)cc(Br)cc3C)[nH]c(=Nc3ccc(C#N)cc3)[nH]2)[nH]c(=Nc2ccc(C#N)cc2)[nH]1	1
O=C(CCN1CCN(c2ccc([N+](=O)[O-])cc2)CC1)c1csc2ccccc12	1
O=C(CCN1CCN(c2ccc(F)cc2)CC1)c1csc2ccc(F)cc12	1
COc1cc(Cl)ccc1N1CCN(CCC(=O)c2cc(C)sc2C)CC1	1
O=C(CCN1CCN(Cc2ccccc2)CC1)c1csc2ccccc12	1
O=C(CCN1CCN(c2ccc(Cl)cc2)CC1)c1csc2ccccc12	1
O=[N+]([O-])c1ncn(CCCNS(=O)(=O)c2ccc(Cl)s2)n1	1
O=C(CCN1CCN(c2ccc([N+](=O)[O-])cc2)CC1)c1csc2ccc(F)cc12	1
O=C(NCCn1cnc([N+](=O)[O-])n1)c1ccc(OC(F)(F)F)cc1	1
O=C(NCCCCn1cnc([N+](=O)[O-])n1)c1ccc(OC(F)(F)F)cc1	1
COc1ccc2[nH]c3cc(Cl)ccc3c(=NCCCCn3cnc([N+](=O)[O-])n3)c2c1	1
O=[N+]([O-])c1ncn(CCCN=c2c3ccccc3[nH]c3ccccc23)n1	1
C=C(C)c1cc(O)c2c(c1O)C=CC1C(C)(C(=O)OC)CCCC21C	1
C=CC(=O)NCC1(C)CCCC2(C)c3ccc(C(C)C)cc3CCC12	1
CC1(COc2ccc(OC(F)(F)F)cc2)CCn2cc([N+](=O)[O-])nc2[S+]1[O-]	1
CC1(COc2ccc(OC(F)(F)F)cc2)CCn2cc([N+](=O)[O-])nc2S1	1
O=[N+]([O-])c1nc2n(n1)CC(OCc1ccc(OCc3ccccc3)cc1)CO2	1
CCN1C(=CC=Cc2oc3ccc(C)cc3[n+]2C)Sc2ccc(F)cc21	1
ClCc1ccc(-c2cc(-c3ccc4c(c3)OCO4)no2)cc1	1
O=[N+]([O-])c1cn2c(n1)OCC(OCc1cccc(-c3cccc(OC(F)(F)F)c3)c1)C2	1
CN1C(=CC=Cc2oc3ccccc3[n+]2C)Sc2ccccc21	1
C=C(c1nc(-c2ccccc2)no1)C1(O)C(=O)N(CC)c2ccc(Br)cc21	1
CN1C(=CC=Cc2oc3ccc(Cl)cc3[n+]2C)Sc2ccccc21	1
Cc1ccc2oc(C=CC=C3Sc4ccc(F)cc4N3C)[n+](C)c2c1	1
O=[N+]([O-])c1cn2c(n1)OCC(OCc1ccc(OCc3ccccc3)cc1)C2	1
O=[N+]([O-])c1cn2c(n1)OC(COc1ccc(-c3ccc(OC(F)(F)F)cc3)nn1)CC2	1
O=[N+]([O-])c1cn2c(n1)OCC(OCC#Cc1ccc(-c3ccc(OC(F)(F)F)cc3)cn1)C2	1
CN1C(=CC=CC=Cc2sc3ccccc3[n+]2C)Sc2ccccc21	1
O=C(CCN1CCN(c2ccc(Cl)cc2)CC1)c1ccc2c(c1)OCO2	1
CN1C(=CC=Cc2sc3ccccc3[n+]2C)Sc2ccccc21	1
CN1C(=CC=Cc2oc3ccccc3[n+]2C)Oc2ccccc21	1
CC1(COc2ccc(OC(F)(F)F)cc2)Cn2ccnc2O1	1
CC1(COc2ccc(OC(F)(F)F)cc2)CCn2nc([N+](=O)[O-])nc2O1	1
O=[N+]([O-])c1cn2c(n1)OC(COc1ccc(-c3ccc(F)nc3)cc1)CC2	1
O=[N+]([O-])c1cn2c(n1)OCC(OCc1ccc(-c3ccc(C(F)(F)F)cc3Cl)cn1)C2	1
O=[N+]([O-])c1cn2c(n1)OC(COc1ccc(-c3ccc(OC(F)(F)F)cc3)cn1)CC2	1
CC1(COCc2ccc(OCc3ccccc3)cc2)Cn2cc([N+](=O)[O-])nc2S1(=O)=O	1
O=[N+]([O-])c1cn2c(n1)OCC(OCc1ccc(-c3ccc(OC(F)(F)F)cc3Cl)cc1)C2	1
Cc1ccc2c(c1)N(C)C(=CC=Cc1oc3ccccc3[n+]1C)O2	1
O=[N+]([O-])c1cn2c(n1)OC(COc1ncc(-c3ccc(OC(F)(F)F)cc3)cn1)CC2	1
CN1C(=CC=Cc2sc3ccccc3[n+]2C)Sc2ccc(Cl)cc21	1
O=C(CCN1CCN(c2ccc([N+](=O)[O-])cc2)CC1)c1ccc2c(c1)OCO2	1
CC1(COc2ccc(OC(F)(F)F)cc2)Cn2c(Br)cnc2O1	1
CC1(COc2ccc(-c3ccc(F)cc3)cn2)CCn2cc([N+](=O)[O-])nc2O1	1
CC1(COc2ccc(OC(F)(F)F)c(F)c2)CCn2cc([N+](=O)[O-])nc2O1	1
CC1(COc2ccc(OC(F)(F)F)cc2)CCn2cc([N+](=O)[O-])nc2S1(=O)=O	1
CCN1C(=CC=Cc2oc3ccc(Cl)cc3[n+]2C)Sc2ccc(F)cc21	1
O=[N+]([O-])c1cn2c(n1)OCC(OCC#Cc1ccc(-c3ccc(C(F)(F)F)cc3)cn1)C2	1
O=[N+]([O-])c1cn2c(n1)OCC(OCc1ccc(-c3ccc(OC(F)(F)F)cc3)cn1)C2	1
C=C1C(=O)OC2C=C(C)CCC=C(C)CC(OC(=O)C(CO)CC=O)C12	1
O=[N+]([O-])c1cn2c(n1)OCC(OCC#Cc1ccc(OC(F)(F)F)cc1)C2	1
O=[N+]([O-])c1cn2c(n1)OCC(COc1ccc(-c3ccc(F)cc3)cn1)C2	1
CC1(COc2ccc(OC(F)(F)F)cc2Cl)CCn2cc([N+](=O)[O-])nc2O1	1
O=[N+]([O-])c1cn2c(n1)OC(COc1ccc(-c3ccc(OC(F)(F)F)cc3)nc1)CC2	1
O=[N+]([O-])c1cn2c(n1)OC(COc1cnc(-c3ccc(OC(F)(F)F)cc3)nc1)CC2	1
O=[N+]([O-])c1cn2c(n1)OC(COc1ccc(-c3ccc(F)cc3)nc1)CC2	1
C=C(c1nc(-c2ccccc2)no1)C1(O)C(=O)N(CC)c2ccccc21	1
CN1C(=CC=Cc2oc3ccccc3[n+]2C)Sc2ccc(F)cc21	1
N=c1[nH]cnc2c1c(-c1ccc(C(F)(F)F)cc1)cn2C1OC(CO)CC1O	1
COc1cc(-c2cn(C3OC(CO)CC3O)c3[nH]cnc(=N)c23)ccc1Cl	1
Cc1cc(-c2cn(C3OC(CO)CC3O)c3[nH]cnc(=N)c23)ccc1Cl	1
Cc1ccc(-c2cn(C3OC(CO)CC3O)c3[nH]cnc(=N)c23)cc1C	1
N=c1[nH]cnc2c1c(-c1ccc(Cl)cc1)cn2C1OC(CO)C(O)C1O	1
N=c1[nH]cnc2c1c(-c1ccc(Cl)cc1)cn2C1OC(CO)CC1O	1
Cc1ccc(-c2cn(C3OC(CO)CC3O)c3[nH]cnc(=N)c23)cc1Cl	1
N=c1[nH]cnc2c1c(-c1ccc(Cl)c(Cl)c1)cn2C1OC(CO)CC1O	1
COc1cc(-c2nn(C3OC(CO)C(O)C3O)c3[nH]cnc(=N)c23)ccc1Cl	1
N=c1[nH]cnc2c1c(-c1ccc(Cl)cc1Cl)cn2C1OC(CO)CC1O	1
N=c1[nH]cnc2c1c(-c1cc(Cl)cc(Cl)c1)cn2C1OC(CO)CC1O	1
N=c1[nH]cnc2c1c(-c1ccc(F)c(Cl)c1)cn2C1OC(CO)CC1O	1
Cc1cc(Br)c(Oc2nc(=N)[nH]c(=Nc3ccc(C#N)cc3)[nH]2)c(Br)c1	1
N=c1[nH]cnc2c1c(-c1ccc(F)cc1)cn2C1OC(CO)CC1O	1
N=c1[nH]cnc2c1c(-c1c[nH]nn1)nn2C1OC(CO)C(O)C1O	1
Cc1ccc(-c2nn(C3OC(CO)C(O)C3O)c3[nH]cnc(=N)c23)cc1	1
N=c1[nH]cnc2[nH]ncc12	1
N=C(Nc1cccc(-c2cc(Cl)cc(-c3cccc(N=C(N)c4ccccn4)c3)c2)c1)c1ccccn1	1
N=c1[nH]cnc2c1c(-c1ccc(Cl)cc1)nn2C1OC(CO)CC1O	1
N=C(Nc1ccc(-c2cccc(-c3cccc(N=C(N)c4ccccn4)c3)c2)cc1)c1ccccn1	1
N=c1[nH]cnc2c1c(-c1ccc(OC(F)(F)F)cc1)cn2C1OC(CO)CC1O	1
N=c1[nH]cnc2c1c(-c1ccc3ccccc3c1)cn2C1OC(CO)CC1O	1
N=c1[nH]cnc2c1c(Br)nn2C1OC(CO)C(F)C1O	1
CCc1ccc(-c2cn(C3OC(CO)CC3O)c3[nH]cnc(=N)c23)cc1	1
Cc1cc(Br)cc(C)c1Oc1nc(=N)[nH]c(=Nc2ccc(C#N)cc2)[nH]1	0
N=c1[nH]cnc2c1c(C=Cc1ccccc1)nn2C1OC(CO)C(O)C1O	0
CS(=O)(=O)CC1OC(n2cnc3c(=N)[nH]c(Cl)nc32)C(O)C1O	0
[N-]=[N+]=NCC1OC(n2cnc3c(=N)[nH]c(F)nc32)C(O)C1O	0
N=c1[nH]cnc2c1c(Br)nn2C1OC(CO)C(O)C1O	0
Cc1ccc(N=c2[nH]c(=N)[nH]c(=Nc3ccc(C#N)cc3)[nH]2)c(C)n1	0
CC(C)(C)c1ccc(-c2nn(C3OC(CO)C(O)C3O)c3[nH]cnc(=N)c23)cc1	0
N=c1[nH]cnc2c1c(N1CCCC1)nn2C1OC(CO)C(O)C1O	0
Cc1ccc(Oc2nc(=N)[nH]c(=Nc3ccc(C#N)cc3)[nH]2)c(Br)c1	0
CC(C)c1ccc(-c2cn(C3OC(CO)CC3O)c3[nH]cnc(=N)c23)cc1	0
CC(=O)OC1C(CI)OC(n2cnc3c(=N)[nH]c(Cl)nc32)C1OC(C)=O	0
N=c1[nH]cnc2c1c(-c1ccc(OC(F)(F)F)cc1)nn2C1OC(CO)C(O)C1O	0
N=c1[nH]cnc2c1c(-c1ccc(F)c(Cl)c1)nn2C1OC(CO)C(O)C1O	0
CSCC1OC(n2cnc3c(=N)[nH]c(C#N)nc32)C(O)C1O	0
C[S+]([O-])CC1OC(n2cnc3c(=N)[nH]c(Cl)nc32)C(O)C1O	0
CC(=O)NCC1OC(n2cnc3c(=N)[nH]c(Cl)nc32)C(OC(C)=O)C1OC(C)=O	0
N=c1nc(Cl)c2ccn(C3OC(CO)C(O)C3O)c2[nH]1	0
Cc1cccc(C)c1N=c1[nH]c(=N)[nH]c(=Nc2ccc(C#N)cc2)[nH]1	0
C=C(C)c1nn(C2OC(CO)C(O)C2O)c2[nH]cnc(=N)c12	0
Cc1nn(C2OC(CO)C(O)C2O)c2[nH]cnc(=N)c12	0
N=c1[nH]cnc2c1c(-c1ccc(F)cc1)nn2C1OC(CO)C(O)C1O	0
N=c1[nH]cnc2c1c(C1CC1)nn2C1OC(CO)C(O)C1O	0
Cc1cccc(C)c1Oc1nc(=N)[nH]c(=Nc2ccc(C#N)cc2)[nH]1	0
CSCC1OC(n2cnc3c(=N)[nH]c(F)nc32)C(OC(C)=O)C1OC(C)=O	0
N=c1[nH]cnc2c1c(I)nn2C1OC(CO)C(O)C1O	0
Cc1cc(C)c(N(C)c2nc(=N)[nH]c(=Nc3ccc(C#N)cc3)[nH]2)c(C)c1	0
N#Cc1cc(-c2nn(C3OC(CO)C(O)C3O)c3[nH]cnc(=N)c23)ccc1Cl	0
N=c1[nH]cnc2c1c(-c1ccc(F)c(F)c1)nn2C1OC(CO)C(O)C1O	0
N=c1[nH]cnc2c1c(Oc1ccccc1)nn2C1OC(CO)C(O)C1O	0
Cc1ccc(N(C)c2nc(=N)[nH]c(=Nc3ccc(C#N)cc3)[nH]2)c(C)n1	0
N=c1[nH]cnc2c1c(C1CCCCC1)cn2C1OC(CO)CC1O	0
Cc1cc(Br)c(N=c2[nH]c(=N)[nH]c(=Nc3ccc(C#N)cc3)[nH]2)c(Br)c1	0
Cc1cc(C)c(N=c2[nH]c(=N)[nH]c(=Nc3ccc(C#N)cc3)[nH]2)c(C)c1	0
N=c1[nH]cnc2c1c(Br)nn2C1CC(O)C(CO)O1	0
CC1OC(n2cnc3c(=N)[nH]c(F)nc32)C(O)C1O	0
CN=c1[nH]c(=N)[nH]c2c1ncn2C1OC(C)C(O)C1O	0
N=c1[nH]cnc2c1c(-c1ccc(Cl)cc1Cl)nn2C1OC(CO)C(O)C1O	0
N=c1[nH]cnc2c1c(C1=CCCCC1)cn2C1OC(CO)CC1O	0
Cc1cc(Br)c(N=c2[nH]c(=N)[nH]c(=Nc3ccccc3)[nH]2)c(Br)c1	0
N#Cc1ccc(-c2nn(C3OC(CO)C(O)C3O)c3[nH]cnc(=N)c23)cc1	0
N=c1cc(C2CCCN(C(=O)c3ccccc3)C2)[nH][nH]1	0
Cn1ccnc1S(=O)(=O)NCCn1cnc([N+](=O)[O-])n1	0
Cn1ccnc1S(=O)(=O)NCCCn1cnc([N+](=O)[O-])n1	0
O=[N+]([O-])c1nccn1CCCN1CCN(Cc2ccc(C(F)(F)F)cc2)CC1	0
O=C(NCCCn1cnc([N+](=O)[O-])n1)c1ccc(C(F)(F)F)nc1	0
C=C(c1nc(-c2ccc(OC)cc2)no1)C(O)c1ccccc1[N+](=O)[O-]	0
O=[N+]([O-])c1nccn1CCCCN=c1cc[nH]c2cc(Cl)ccc12	0
O=[N+]([O-])c1nccn1CCCCN=c1[nH]c(-c2ccccc2)nc2ccccc12	0
COc1cc(C=NNC(=O)C=Cc2ccccc2)cc([N+](=O)[O-])c1O	0
Cc1nc(=NCCCn2ccnc2[N+](=O)[O-])c2ccccc2[nH]1	0
C=C(c1nc(-c2ccc([N+](=O)[O-])cc2)no1)C(O)c1nccs1	0
O=[N+]([O-])c1nccn1CCCCN=c1[nH]c(-c2ccccc2)nc(Cl)c1-c1ccccc1	0
N=C(N)c1ccc(-c2cccc(-c3ccc(C(=N)N)cn3)c2)nc1	0
Cc1cc(C)c(N=c2[nH]c(=N)[nH]c(=N)[nH]2)c(Br)c1	0
N=C(N)c1ccc(-c2cc(O)cc(-c3ccc(C(=N)N)cc3)c2)cc1	0
N=C(N)c1ccc(-c2cccc(-c3cccc(C(=N)N)c3)c2)cc1	0
N#Cc1ccc(N=c2[nH]c(=N)[nH]c(=N)[nH]2)cc1	0
Cc1cc(C)c(N=c2[nH]c(=N)[nH]c(=N)[nH]2)c(C)c1	0
N=C(N)c1cccc(-c2cc(Cl)cc(-c3cccc(C(=N)N)c3)c2)c1	0
Cc1cc(=NCCCn2cnc([N+](=O)[O-])n2)[nH]c(=N)[nH]1	0
CCCCCCCCCCCCCCCCOP(=O)([O-])OCC[N+](C)(C)C	0
Clc1ccc(C2=NN(c3ccc(Cl)cc3)C(c3cccc(N=c4cc[nH]c5cc(Cl)ccc45)c3)C2)cc1	0
CC(=O)OC1C(CS(C)(=O)=O)OC(n2cnc3c(=N)[nH]c(Cl)nc32)C1OC(C)=O	0
COc1cc(C)cc(OC)c1Oc1nc(=NCCCN=c2nc(Oc3c(OC)cc(C)cc3OC)[nH]c(=Nc3ccc(C#N)cc3)[nH]2)[nH]c(=Nc2ccc(C#N)cc2)[nH]1	0
Cc1cc(Br)cc(C)c1N=c1[nH]c(=NCCCCCN=c2[nH]c(=Nc3ccc(C#N)cc3)[nH]c(=Nc3c(C)cc(Br)cc3C)[nH]2)[nH]c(=Nc2ccc(C#N)cc2)[nH]1	0
Clc1ccc2nc(-c3ccccc3)c(-c3ccccc3)nc2c1	0
Cc1cc(C)c(N=c2[nH]c(=NCCN=c3[nH]c(=Nc4ccc(C#N)cc4)[nH]c(=Nc4c(C)cc(C)cc4C)[nH]3)[nH]c(=Nc3ccc(C#N)cc3)[nH]2)c(C)c1	0
Cc1cc(Br)c(Oc2nc(=Nc3ccc(C#N)cc3)nc(Cl)[nH]2)c(Br)c1	0
Cc1ccc(N=c2[nH]c(=NCCN=c3[nH]c(=Nc4ccc(C#N)cc4)[nH]c(=Nc4ccc(C)cc4Br)[nH]3)[nH]c(=Nc3ccc(C#N)cc3)[nH]2)c(Br)c1	0
O=C(c1cc(C(F)(F)F)no1)N1CCCC(c2cc3ncc(-c4ccccc4)cc3[nH]2)C1	0
Clc1cc2nc(-c3ccccc3)c(-c3ccccc3)nc2cc1Cl	0
Cc1cc(C)c(N=c2[nH]c(=NCCCCCN=c3[nH]c(=Nc4c(C)cc(C)cc4C)[nH]c(=Nc4c(C)cc(C)cc4C)[nH]3)[nH]c(=Nc3c(C)cc(C)cc3C)[nH]2)c(C)c1	0
Cc1cc(C)c(N=c2[nH]c(=NCCN=c3[nH]c(Oc4c(C)cc(C)cc4C)nc(=Nc4ccc(C#N)cc4)[nH]3)[nH]c(=Nc3ccc(C#N)cc3)[nH]2)c(C)c1	0
Cc1cc(C)c(N=c2[nH]c(=NCCCCN=c3[nH]c(=Nc4c(C)cc(C)cc4C)[nH]c(=Nc4c(C)cc(C)cc4C)[nH]3)[nH]c(=Nc3c(C)cc(C)cc3C)[nH]2)c(C)c1	0
N=c1[nH]cnc2c1c(-c1nn[nH]n1)nn2C1OC(CO)C(O)C1O	0
Cc1cc(C)c(N=c2[nH]c(=NCCCN=c3[nH]c(=Nc4ccc(C#N)cc4)[nH]c(=Nc4c(C)cc(C)cc4C)[nH]3)[nH]c(=Nc3ccc(C#N)cc3)[nH]2)c(C)c1	0
Cc1cc(C)c(N=c2[nH]c(=NCCCCCCCCCCN=c3[nH]c(=Nc4ccc(C#N)cc4)[nH]c(=Nc4c(C)cc(C)cc4C)[nH]3)[nH]c(=Nc3ccc(C#N)cc3)[nH]2)c(C)c1	0
N=C(Nc1ccc(-c2cc(Cl)cc(-c3cccc(N=C(N)c4ccccc4)c3)c2)cc1)c1ccccc1	0
Cc1cccc(C)c1Oc1nc(=NCCN=c2nc(Oc3c(C)cccc3C)[nH]c(=Nc3ccc(C#N)cc3)[nH]2)[nH]c(=Nc2ccc(C#N)cc2)[nH]1	0
COc1ccc2nc(-c3ccc(Cl)cc3)c(-c3ccc(S(C)(=O)=O)cc3)nc2c1	0
CC(C)N=C(N)c1ccc(-c2cccc(-c3ccc(C(=N)NC(C)C)cc3)c2)cc1	0
Cc1cccc(C)c1N=c1[nH]c(=NCCCCCN=c2[nH]c(=Nc3ccc(C#N)cc3)[nH]c(=Nc3c(C)cccc3C)[nH]2)[nH]c(=Nc2ccc(C#N)cc2)[nH]1	0
CN=c1[nH]n(C2OC(CO)C(O)C2O)c2[nH]cnc(=N)c12	0
Cc1cc(C)c(N=c2[nH]c(=Nc3ccc(C#N)cc3)[nH]c(=Nc3ccc(N=c4[nH]c(=Nc5ccc(C#N)cc5)[nH]c(=Nc5c(C)cc(C)cc5C)[nH]4)cc3)[nH]2)c(C)c1	0
O=[N+]([O-])c1nccn1CCCN(Cc1cccc(C(F)(F)F)c1)Cc1cccc(C(F)(F)F)c1	0
CS(=O)(=O)c1ccc(-c2nc3ccc(Cl)cc3nc2-c2ccc(Cl)cc2)cc1	0
N=C(Nc1ccc(-c2cccc(-c3cccc(N=C(N)c4ccccc4)c3)c2)cc1)c1ccccc1	0
COc1ccc(C2=NN(c3ccccc3)C(c3cccc(N=c4cc[nH]c5cc(Cl)ccc45)c3)C2)cc1	0
CC1(C)CN=C(c2ccc(-c3cc(-c4ccc(C5=NCC(C)(C)CN5)cc4)cc([N+](=O)[O-])c3)cc2)NC1	0
Cc1cc(C)c(N=c2[nH]c(=NCCN=c3[nH]c(=Nc4c(C)cc(C)cc4C)[nH]c(=Nc4c(C)cc(C)cc4C)[nH]3)[nH]c(=Nc3ccc(C#N)cc3)[nH]2)c(C)c1	0
Cc1cc(C)c(Oc2nc(=NCCN=c3nc(Oc4c(C)cc(C)cc4C)[nH]c(=Nc4cccc(C#N)c4)[nH]3)[nH]c(=Nc3ccc(C#N)cc3)[nH]2)c(C)c1	0
Cc1cc(Br)c(N=c2[nH]c(=NCCCN=c3[nH]c(=Nc4ccc(C#N)cc4)[nH]c(=Nc4c(Br)cc(C)cc4Br)[nH]3)[nH]c(=Nc3ccc(C#N)cc3)[nH]2)c(Br)c1	0
Cc1cc(C)c(N=c2[nH]c(=NCCCCCCN=c3[nH]c(=Nc4ccc(C#N)cc4)[nH]c(=Nc4c(C)cc(C)cc4C)[nH]3)[nH]c(=Nc3ccc(C#N)cc3)[nH]2)c(C)c1	0
Cc1cc(C)c(N=c2[nH]c(=NCCN=c3[nH]c(=Nc4c(C)cc(C)cc4C)[nH]c(=Nc4c(C)cc(C)cc4C)[nH]3)[nH]c(=Nc3c(C)cc(C)cc3C)[nH]2)c(C)c1	0
C=C(c1nc(-c2ccc(OC)cc2)no1)C1(O)C(=O)N(CC)c2ccccc21	0
C=C(c1nc(-c2ccccc2)no1)C1(O)C(=O)N(CC)c2ccc(C)cc21	0
CC(C)=C1C(=O)C2C(=O)CC3C(C)(C)CCCC3(C)C2C1=O	0
O=C(NCc1ccc2c(c1)OCO2)c1ccc(CCl)cc1	0
CCN1C(=O)C2(OCC=C2c2nc(-c3ccccc3)no2)c2ccccc21	0
OCc1ccc(-c2ncc(-c3ccc4c(c3)OCO4)o2)cc1	0
O=C(NC(=O)c1ccccc1O)c1ccc2c(c1)OCO2	0
OCc1ccc(-c2cnc(-c3ccc4c(c3)OCO4)o2)o1	0
ClCc1ccc(-c2cn(-c3ccc4c(c3)OCO4)nn2)cc1	0
NS(=O)(=O)c1ccc(Oc2ccc(=NC(=O)NC3C4COc5c(F)ccc(F)c5C43)[nH]c2)cc1	0
C=C1C(=O)OC2C=C(C)C3CC(O)C(CO)(CC(OC(=O)C(C)=CC)C12)O3	0
C=C(c1nc(-c2ccccc2)no1)C1(O)C(=O)N(c2ccccc2)c2ccccc21	0
C=CC1(C)CC=C2C(C1)C(=O)CC1C2(C)CCC(O)C1(C)C	0
c1ccc(-c2ncc(-c3ccc4c(c3)OCO4)o2)cc1	0
[N-]=[N+]=Nc1ccc2c(c1)OCO2	0
C=CCOC1(C(=C)c2nc(-c3ccccc3)no2)C(=O)N(CC)c2ccccc21	0
O=C1C(=NCCCn2cnc([N+](=O)[O-])n2)C(Cl)C(=O)c2ccccc21	0
C=C(c1nc(-c2ccccc2)no1)C1(O)C(=O)N(CC)c2ccc(OC)cc21	0
C=C1C(=O)OC2CC3(C)OC3C3OC3c3cc(oc3O)C12	0
C=CC1(C)C=C2C(O)CC3C4(C)COC(C4)CC3(C)C2CC1	0
C=C(c1nc(-c2ccc(OC)cc2)no1)C1(O)C(=O)N(CC)c2ccc(OC)cc21	0
O=C(OCc1ccc2c(c1)OCO2)c1ccc(CCl)cc1	0
C=C(c1nc(-c2ccc(Cl)cc2)no1)C1(O)C(=O)N(CC)c2ccc(OC)cc21	0
CC1C(=O)OC2CC3(C)OC3C3OC3c3cc(oc3O)C21	0
NCCN(CCN)CCNCc1ccc2c(c1)Cc1ccccc1-2	0
Cc1ccnc2c1NC(=O)c1cccnc1N2C1CC1	0
O=C(C=Cc1ccc(CCl)cc1)c1ccc2c(c1)OCO2	0
CN1C(=CC=CC=Cc2sc3ccc(F)cc3[n+]2C)Sc2ccc(F)cc21	0
CC(=O)OC1CC2C3CC4OC45C(=O)CCC(=O)C5(C)C3CCC2(C)C1(O)C(C)C1C=C(C)C(C)C(=O)C1	0
CN1C(=CC=Cc2sc3ccc(F)cc3[n+]2C)Sc2ccc(F)cc21	0
CC(C)c1ccc2c(c1)CCC1C(C)(C=NC(=O)CCC(=O)O)CCCC21C	0
CC(=O)OC1C(CN2C(=O)c3ccccc3C2=O)OC(n2cnc3c(=N)[nH]c(Cl)nc32)C1OC(C)=O	0
Cc1cc(C)c(N=c2nc(Cl)[nH]c(=Nc3c(C)cc(C)cc3C)[nH]2)c(C)c1	0
O=C(C=Cc1ccccc1)NN=Cc1ccccc1	0
COc1ccc(C(=O)N2CCCC(c3cc4ncccc4[nH]3)C2)cc1OC	0
Cc1ccc(-c2ncc(-c3ccc(CO)o3)o2)cc1C	0
O=C(c1ccccc1)N1CCCC(c2cn3nc(Cl)ccc3n2)C1	0
O=C(c1ccccc1)N1CCC(O)(c2cc3ncccc3[nH]2)CC1	0
CCC(=O)N1CCCC(c2nc3cc(Cl)cnc3[nH]2)C1	0
OCc1ccc(-c2cnc(-c3ccccc3)o2)o1	0
O=C(c1ccccc1)N1CC=C(c2cc3ccccc3[nH]2)CC1	0
CN=c1[nH]c(I)nc2c1ncn2C1OC(CSC)C(O)C1O	0
Cc1nc(C)c(C(=O)N2CCCC(c3cc4ncccc4[nH]3)C2)o1	0
CCN(C(=O)CCc1nc2cccnc2[nH]1)c1ccccc1	0
C=C(c1nc(-c2ccccc2)no1)C(O)c1ccc(Br)cc1	0
CCN(CC)c1ccc(C(=O)NC(=O)c2ccccc2O)cc1	0
O=C(c1ccccn1)N1CCCC(c2cc3ncccc3[nH]2)C1	0
COc1ccc2cc(C(=O)N3CCCC(c4cc5ncccc5[nH]4)C3)[nH]c2c1	0
CCc1ccc(C(=O)NC(=S)c2ccccc2O)cc1	0
CCc1ccc(-c2noc(-c3ccccc3O)n2)cc1	0
CCc1ccc(C(=O)NNC(=O)c2ccccc2O)cc1	0
Cn1c(=NN=CCc2sc3ccc(Cl)cc3[n+]2C)sc2ccccc21	0
CN(C)c1ccc(C(=O)NC(=O)c2ccccc2O)cc1	0
O=C(NC(=O)C1CCCCC1)c1ccccc1O	0
Cn1c(=NN=CCc2sc3ccccc3[n+]2C)sc2ccccc21	0
Cc1nc(C)c(C(=O)N2CCCC(c3cc4ncccc4[nH]3)C2)s1	0
Cc1ccoc1C(=O)N1CCCC(c2cc3ncccc3[nH]2)C1	0
NC(=NO)c1ccc(-c2cccc(-c3ccc(C(N)=NO)cc3)c2)cc1	0
C=C(c1nc(-c2ccccc2)no1)C(O)c1ccccc1Cl	0
Cc1cc(C)c(N=c2cc[nH]c(=Nc3c(C)cc(C)cc3C)[nH]2)c(C)c1	0
Cc1cccc(-c2ncc(-c3ccc(CO)o3)o2)c1	0
C=C1C(=O)OCC1C(C=C(C)CC(=O)C=C(C)C)OC(C)=O	0
C=Cc1nc(-c2ccc(OC)cc2)no1	0
C=C1C(=O)OCC1CC=C(C)CC(=O)C=C(C)C	0
CS(=O)(=O)c1ccc(C(=O)NC(=O)c2ccccc2O)cc1	0
O=C(Nc1ccc(-c2cc3ncccc3[nH]2)cc1)c1ccccc1	0
COC(=O)c1ccc(C(=O)NC(=O)c2ccccc2O)cc1	0
O=C(NC(=O)c1ccccc1O)c1ccc(-c2ccccc2)cc1	0
c1cc(-c2ccc(C3=NCCN3)cc2)cc(-c2ccc(C3=NCCN3)cc2)c1	0
CC(C)(C)c1ccc(-c2ncc(-c3ccc(CO)o3)o2)cc1	0
OCc1ccc(-c2cnc(-c3ccc(Br)cc3)o2)o1	0
C=C(c1nc(-c2ccccc2)no1)C(O)CCCC	0
COc1ccc(C=NNC(=O)C=Cc2ccccc2)cc1	0
Nc1ccc(C(=O)NC(=O)c2ccccc2O)cc1	0
O=C(c1ccccc1)N1CCN(c2nc3ccccc3s2)CC1	0
CC(C)(C)OC(=O)N1CCCC(c2cn3nc(Cl)ccc3n2)C1	0
OC1(c2cc3ncccc3[nH]2)CCN(Cc2ccccc2)CC1	0
O=C(NC(=O)c1ccc(Cl)cc1Cl)c1ccccc1O	0
CC(C)c1ccc(C(=O)NC(=O)c2ccccc2O)cc1	0
COc1cc(C=NNC(=O)C=Cc2ccccc2)cc(OC)c1OC	0
OCc1ccc(-c2cnc(-c3ccncc3)o2)o1	0
OCc1ccc(-c2cnc(-c3ccc(Cl)cc3)o2)o1	0
O=C(C=Cc1ccccc1)NN=Cc1ccc(Cl)cc1	0
COc1ccc(C(=O)CCNc2ccc(Cl)cc2)cc1	0
C=C(c1nc(-c2ccccc2)no1)C(O)c1ccc(Cl)c(F)c1	0
O=C(c1cc(C(F)(F)F)no1)N1CCOC(c2cc3ncccc3[nH]2)C1	0
OCc1ccc(-c2cnc(-c3ccccc3F)o2)o1	0
O=C(c1ccc(F)cc1)N1CCC(c2cc3ncccc3[nH]2)C1	0
CSCC1OC(n2cnc3c(N(C)N=O)nc(F)nc32)C(O)C1O	0
N#Cc1cnc2cc(C3CCCN(C(=O)c4cc(C(F)(F)F)no4)C3)[nH]c2c1	0
CSCC1OC(n2cnc3c(N=CN(C)C)nc(F)nc32)C(O)C1O	0
O=C(NC(=O)c1ccccc1O)c1ccc(OC(F)(F)F)cc1	0
CCN(CCC(=O)Nc1cccnc1)C(=O)c1ccc(F)cc1	0
O=C(c1ccc(F)cc1)N1CCCC(c2cc3nc(Cl)ccc3[nH]2)C1	0
COc1ccc2[nH]c(C3CCCN(C(=O)c4ccc(F)cc4)C3)cc2n1	0
Cn1c(=NN=CCc2sc3ccc(F)cc3[n+]2C)sc2ccccc21	0
Cc1cc(Br)c(N=c2[nH]cnc(=Nc3ccc(C#N)cc3)[nH]2)c(Br)c1	0
Cc1cc(C)c(N=c2[nH]c(Cl)nc(=Nc3ccc(C#N)cc3)[nH]2)c(Br)c1	0
Cc1ccc(N=c2[nH]c(Cl)nc(=Nc3ccc(C#N)cc3)[nH]2)c(Br)c1	0
Cc1cccc(C)c1Oc1nc(=Nc2ccc(C#N)cc2)nc(Cl)[nH]1	0
Cc1cc(C)c(Oc2nc(=Nc3cccc(C#N)c3)nc(Cl)[nH]2)c(C)c1	0
COc1nc(=Nc2c(C)cc(C)cc2Br)[nH]c(=Nc2ccc(C#N)cc2)[nH]1	0
Cc1cc(C=O)cc(C)c1Oc1nc(=Nc2ccc(C#N)cc2)nc(Cl)[nH]1	0
C=C(c1nc(-c2ccccc2)no1)C(O)c1ccc(C#N)cc1	0
Cc1cc(C)c(N=c2[nH]c(C#N)nc(=Nc3ccc(C#N)cc3)[nH]2)c(Br)c1	0
OCc1ccc(-c2cnc(-c3cccc4ccccc34)o2)o1	0
COc1ccc2nc(S(C)(=O)=O)c(=NC3CCCCC3)[nH]c2c1	0
CCCCN=c1[nH]c2cc(OC)ccc2nc1S(C)(=O)=O	0
COc1ccc2cc(C(=O)NC(=O)c3ccccc3O)ccc2c1	0
CS(=O)(=O)c1nc2ccc(Cl)cc2[nH]c1=NC1CCCCC1	0
COc1ccc2nc(S(C)(=O)=O)c(=NCC(C)C)[nH]c2c1	0
CCc1ccc(C(=O)n2c(=O)oc3ccccc3c2=O)cc1	0
O=c1[nH]cnc2c1cnn2C1OC(CO)CC1O	0
O=c1[nH]cnc2[nH]ncc12	0
CN=c1[nH]c(=NC)c2ncn(C3OC(C)C(O)C3O)c2[nH]1	0
O=c1[nH]cnc2c1c(Br)nn2C1OC(CO)C(F)C1O	0
O=c1[nH]cnc2c1cnn2C1OC(CO)C(F)C1O	0
Cc1cc(Br)c(N=c2[nH]c(Cl)nc(=Nc3cccc(C#N)c3)[nH]2)c(Br)c1	0
CN=c1nc(Cl)c2ncn(C3OC(C)C(O)C3O)c2[nH]1	0
COc1cc(C)cc(OC)c1Oc1nc(=N)[nH]c(=Nc2ccc(C#N)cc2)[nH]1	0
CSCC1OC(n2cnc3c(=N)[nH]c(N=[N+]=[N-])nc32)C(O)C1O	0
Cn1cc(-c2nn(C3OC(CO)C(O)C3O)c3[nH]cnc(=N)c23)cn1	0
N=c1[nH]cnc2c1c(Oc1ccc(Cl)cc1)nn2C1OC(CO)C(O)C1O	0
N=c1[nH]cnc2c1c(-c1ccc(Cl)c(C(F)(F)F)c1)nn2C1OC(CO)C(O)C1O	0
N=c1[nH]cnc2c1c(C(F)F)nn2C1OC(CO)C(O)C1O	0
CSCC1OC(n2cnc3c(=N)[nH]c(F)nc32)C(O)C1O	0
Cc1cc(C#N)cc(C)c1Oc1[nH]c(=Nc2ccc(C#N)cc2)[nH]c(=N)c1Br	0
N=c1cc(C2CCCN(C(=O)c3cc(C(F)(F)F)no3)C2)[nH][nH]1	0
N=c1[nH]cnc2c1c(C#Cc1ccccc1)nn2C1OC(CO)C(O)C1O	0
CON=C(N)c1ccc(-c2cccc(-c3ccc(C(=N)NOC)cn3)c2)nc1	0
CC1OC(n2cnc3c(=N)[nH]c(I)nc32)C(O)C1O	0
N=c1[nH]cnc2c1cnn2C1OC(CO)C(F)C1O	0
Cc1cc(C)c(N=c2[nH]c(=N)[nH]c(=Nc3c(C)cc(C)cc3C)[nH]2)c(C)c1	0
Cc1ccc(Oc2nc(=N)[nH]c(=Nc3ccc(C#N)cc3)[nH]2)c(Cl)c1	0
Cc1cc(Cl)ccc1-c1nn(C2OC(CO)C(O)C2O)c2[nH]cnc(=N)c12	0
CON=C(N)c1cccc(-c2cccc(-c3cccc(C(=N)NOC)c3)c2)c1	0
N=c1[nH]cnc2c1cnn2C1OC(CO)CC1O	0
CC(=O)OC1C(CI)OC(n2cnc3c(=N)[nH]c(F)nc32)C1OC(C)=O	0
N=c1[nH]cnc2c1c(CCc1ccccc1)nn2C1OC(CO)C(O)C1O	0
CC(=O)NCC1OC(n2cnc3c(=N)[nH]c(F)nc32)C(O)C1O	0
N=c1[nH]cnc2c1c(-c1ccccn1)nn2C1OC(CO)C(O)C1O	0
CSCC1OC(n2cnc3c(=N)[nH]c(Cl)nc32)C(OC(C)=O)C1OC(C)=O	0
Cc1cc(C)c(Oc2nc(=N)[nH]c(=Nc3ccccc3)[nH]2)c(C)c1	0
Cc1cc(Br)cc(C)c1N=c1[nH]c(=N)[nH]c(=Nc2ccc(C#N)cc2)[nH]1	0
N=c1[nH]cnc2c1c(C(F)(F)F)nn2C1OC(CO)C(O)C1O	0
CCOc1cc(-c2nn(C3OC(CO)C(O)C3O)c3[nH]cnc(=N)c23)ccc1Cl	0
N=c1[nH]cnc2c1c(-c1ccc(C(F)(F)F)cc1)nn2C1OC(CO)C(O)C1O	0
CSCC1OC(n2cnc3c(=N)[nH]c(Cl)nc32)C(O)C1O	0
N=c1[nH]cnc2c1c(-c1ccncc1)nn2C1OC(CO)C(O)C1O	0
CC1OC(n2cnc3c(=N)[nH]c(Cl)nc32)C(O)C1O	0
Cc1ccc(N=c2[nH]c(=N)[nH]c(=Nc3ccc(C#N)cc3)[nH]2)c(Br)c1	0
Cc1ccc(-c2nn(C3OC(CO)C(O)C3O)c3[nH]cnc(=N)c23)s1	0
Cc1cc(C)c(Oc2nc(=N)[nH]c(=Nc3cccc(C#N)c3)[nH]2)c(C)c1	0
CC(=O)OC1C(CN=[N+]=[N-])OC(n2cnc3c(=N)[nH]c(F)nc32)C1OC(C)=O	0
CC(=O)OC1C(C[S+](C)[O-])OC(n2cnc3c(=N)[nH]c(Cl)nc32)C1OC(C)=O	0
C=Cc1nn(C2OC(CO)C(O)C2O)c2[nH]cnc(=N)c12	0
N=c1[nH]cnc2[nH]nc(Br)c12	0
Cc1cc(C=O)cc(C)c1Oc1nc(=N)[nH]c(=Nc2ccc(C#N)cc2)[nH]1	0
Cc1cc(C)c(N=c2[nH]c(=N)[nH]c(=Nc3ccc(C#N)cc3)[nH]2)c(Br)c1	0
O=[N+]([O-])c1nccn1CCCNCc1cc(C(F)(F)F)cc(C(F)(F)F)c1	0
COc1ccc(C(=O)CCN2CCN(c3ccc([N+](=O)[O-])cc3)CC2)cc1	0
O=C(Cn1cnc([N+](=O)[O-])n1)N=c1[nH]c2ccc(Cl)cc2s1	0
O=C(Cn1cnc([N+](=O)[O-])n1)NCc1ccccc1	0
Cc1[nH]c(C(F)(F)F)nc(=NCCCn2ccnc2[N+](=O)[O-])c1C	0
O=[N+]([O-])c1ncn(CCNS(=O)(=O)Cc2ccccc2)n1	0
C=Cc1nc(-c2ccc([N+](=O)[O-])cc2)no1	0
C=C(c1nc(-c2ccccc2)no1)C(O)c1ccccc1[N+](=O)[O-]	0
O=C(NCCCn1ccnc1[N+](=O)[O-])c1ccc(C(F)(F)F)cc1	0
O=C(CCN1CCN(c2ccc([N+](=O)[O-])cc2)CC1)c1ccc(F)c(Br)c1	0
N=C(N)c1ccc(-c2cc(Cl)cc(-c3ccc(C(=N)N)cc3)c2)cc1	0
N=C(N)c1ccc(-c2cc(N)cc(-c3ccc(C(=N)N)cc3)c2)cc1	0
COc1cc(-c2cccc(C(=N)N)c2)cc(-c2cccc(C(=N)N)c2)c1	0
N=C(N)c1ccnc(-c2cccc(-c3cc(C(=N)N)ccn3)c2)c1	0
N=C(N)c1ccc(-c2cccc(-c3ccc(C(=N)N)cc3)c2)cc1	0
Cc1cc(Br)c(N=c2[nH]c(=N)[nH]c(=N)[nH]2)c(Br)c1	0
N=C(N)c1cccc(-c2cccc(-c3cccc(C(=N)N)c3)c2)c1	0
Cc1cc(=NCCCn2ccnc2[N+](=O)[O-])[nH]c(=N)[nH]1	0
N=c1[nH]cnc2c1c(-c1ccc([N+](=O)[O-])cc1)nn2C1OC(CO)C(O)C1O	0
CSCC1OC(n2cnc3c(=N)[nH]c(=NN)[nH]c32)C(O)C1O	0
Cc1ccc(N=c2[nH]c(=NCCCCCN=c3[nH]c(=Nc4ccc(C#N)cc4)[nH]c(=Nc4ccc(C)cc4Br)[nH]3)[nH]c(=Nc3ccc(C#N)cc3)[nH]2)c(Br)c1	0
CC1OC(n2cnc3c(=N)[nH]c(=NN)[nH]c32)C(O)C1O	0
Cc1cc(C)c(Oc2nc(=NCCN=c3nc(Oc4c(C)cc(C)cc4C)[nH]c(=Nc4ccccc4)[nH]3)[nH]c(=Nc3ccccc3)[nH]2)c(C)c1	0
N=c1[nH]c(=S)c2ccn(C3OC(CO)C(O)C3O)c2[nH]1	0
CNC(=O)c1nn(C2OC(CO)C(O)C2O)c2[nH]cnc(=N)c12	0
Clc1ccc2c(=Nc3cccc(C4CC(c5ccccc5)=NN4c4ccccc4)c3)cc[nH]c2c1	0
COc1ccc2nc(-c3ccc(Cl)cc3)c(-c3ccc([S+](C)[O-])cc3)nc2c1	0
CC(C)=CCOc1cc(NC(=S)c2ccoc2C)ccc1Cl	0
Cc1cc(Br)cc(C)c1N=c1[nH]c(=NCCCN=c2[nH]c(=Nc3ccc(C#N)cc3)[nH]c(=Nc3c(C)cc(Br)cc3C)[nH]2)[nH]c(=Nc2ccc(C#N)cc2)[nH]1	0
CC(C)N=C(N)c1cccc(-c2cccc(-c3cccc(C(=N)NC(C)C)c3)c2)c1	0
N=c1[nH]cnc2c1c(=N)[nH]n2C1OC(CO)C(O)C1O	0
CS(=O)(=O)c1ccc(-c2nc3ccccc3nc2-c2ccc(Cl)cc2)cc1	0
COc1ccc(C2=NN(c3ccc(Cl)cc3)C(c3cccc(N=c4cc[nH]c5cc(Cl)ccc45)c3)C2)cc1	0
Cc1cc(C)c(N(C)c2nc(=NCCCN=c3nc(N(C)c4c(C)cc(C)cc4C)[nH]c(=Nc4ccc(C#N)cc4)[nH]3)[nH]c(=Nc3ccc(C#N)cc3)[nH]2)c(C)c1	0
CC(C)Oc1ccc(N=C(N)c2ccccn2)cc1-c1cc(Cl)cc(-c2ccccc2)c1	0
Cc1ccc(N=c2[nH]c(=NCCCN=c3[nH]c(=Nc4ccc(C#N)cc4)[nH]c(=Nc4ccc(C)cc4Br)[nH]3)[nH]c(=Nc3ccc(C#N)cc3)[nH]2)c(Br)c1	0
Cc1cc(C)c(Oc2nc(=NCCCCCN=c3nc(Oc4c(C)cc(C)cc4C)[nH]c(=Nc4ccc(C#N)cc4)[nH]3)[nH]c(=Nc3ccc(C#N)cc3)[nH]2)c(C)c1	0
CC1(C)CN=C(c2cccc(-c3cccc(-c4cccc(C5=NCC(C)(C)CN5)c4)c3)c2)NC1	0
Cc1cc(C)c(N=c2[nH]c(Oc3c(C)cc(C)cc3C)nc(=NCCCN=c3[nH]c(Oc4c(C)cc(C)cc4C)nc(=Nc4ccc(C#N)cc4)[nH]3)[nH]2)c(C)c1	0
Cc1cc(Cl)cc(C)c1Oc1nc(=NCCN=c2nc(Oc3c(C)cc(Cl)cc3C)[nH]c(=Nc3ccc(C#N)cc3)[nH]2)[nH]c(=Nc2ccc(C#N)cc2)[nH]1	0
Cc1cc(C)c(N=c2[nH]c(N3CCN(c4nc(=Nc5c(Br)cc(C)cc5Br)[nH]c(=Nc5ccc(C#N)cc5)[nH]4)CC3)nc(=Nc3ccc(C#N)cc3)[nH]2)c(C)c1	0
Cc1cc(C)c(N=c2[nH]c(=NCCCCCN=c3[nH]c(=Nc4ccc(C#N)cc4)[nH]c(=Nc4c(C)cc(C)cc4C)[nH]3)[nH]c(=Nc3ccc(C#N)cc3)[nH]2)c(C)c1	0
N#Cc1cc(-c2ccc(-c3nn(C4OC(CO)C(O)C4O)c4[nH]cnc(=N)c34)cc2C#N)ccc1Cl	0
Cc1cccc(C)c1N=c1[nH]c(=NCCCN=c2[nH]c(=Nc3ccc(C#N)cc3)[nH]c(=Nc3c(C)cccc3C)[nH]2)[nH]c(=Nc2ccc(C#N)cc2)[nH]1	0
Cc1cc(Br)c(N=c2[nH]c(N3CCCCC3)nc(=Nc3ccc(C#N)cc3)[nH]2)c(Br)c1	0
COCCCN=c1[nH]c(=Nc2ccc(C#N)cc2)[nH]c(=Nc2c(Br)cc(C)cc2Br)[nH]1	0
Cc1cc(C)c(Oc2nc(=NCCCN=c3nc(Oc4c(C)cc(C)cc4C)[nH]c(=Nc4ccc(C#N)cc4)[nH]3)[nH]c(=Nc3ccc(C#N)cc3)[nH]2)c(C)c1	0
Cc1cc(C)c(N(C)c2nc(=NCCN=c3nc(N(C)c4c(C)cc(C)cc4C)[nH]c(=Nc4ccc(C#N)cc4)[nH]3)[nH]c(=Nc3ccc(C#N)cc3)[nH]2)c(C)c1	0
Cc1cc(Br)c(N=c2[nH]c(=NCCCCCN=c3[nH]c(=Nc4ccc(C#N)cc4)[nH]c(=Nc4c(Br)cc(C)cc4Br)[nH]3)[nH]c(=Nc3ccc(C#N)cc3)[nH]2)c(Br)c1	0
CN(C)CC(=O)ON=C(N)c1ccc(-c2cccc(-c3ccc(C(=N)NOC(=O)CN(C)C)cn3)c2)nc1	0
N=c1[nH]cnc2c1c(C(=O)Nc1ccccc1)nn2C1OC(CO)C(O)C1O	0
Cc1cc(C)c(Oc2nc(=NCCN=c3nc(Oc4c(C)cc(C)cc4C)[nH]c(=Nc4ccc(C#N)cc4)[nH]3)[nH]c(=Nc3ccc(C#N)cc3)[nH]2)c(C)c1	0
C=C(c1nc(-c2ccccc2)no1)C1(O)C(=O)N(CC)c2c(Cl)cc(Cl)cc21	0
C=C1CC23CCC4C(C)(CO)C(O)CCC4(C)C2CCC1C3	0
C=C1C(=O)OC2C=C(C)C(O)CC=C(C)CC(OC(=O)C(C)=CC)C12	0
O=C1c2ccccc2CN1CCc1cc2ncccc2[nH]1	0
C=C(c1nc(-c2ccc(OC)cc2)no1)C1(O)C(=O)N(CC)c2ccc([N+](=O)[O-])cc21	0
C=C(c1nc(-c2ccc(Cl)cc2)no1)C1(O)C(=O)N(CC)c2ccc([N+](=O)[O-])cc21	0
C=C1C(=O)OC2C=C(C)C(O)CC=C(C=O)CC(OC(=O)C(C)=CC)C12	0
O=C1C(=NCCCn2ccnc2[N+](=O)[O-])C(Cl)C(=O)c2ccccc21	0
CC(=O)NCC1(C)CCCC2(C)c3ccc(C(C)C)cc3CCC12	0
ClCc1ccc(C2CC(c3ccc4c(c3)OCO4)=NO2)cc1	0
CCN1C(=O)C2(OCC=C2c2nc(-c3ccccc3)no2)c2cccc(Br)c21	0
ClCc1ccc(CNCc2ccc3c(c2)OCO3)cc1	0
C=C(c1nc(-c2ccccc2)no1)C(O)c1cc2c(cc1Br)OCO2	0
C=C1C(=O)OC2C=C(C)C(O)CC(O)C(C)=CC(OC(=O)C(C)=CC)C12	0
C=C(c1nc(-c2ccc([N+](=O)[O-])cc2)no1)C1(O)C(=O)N(CC)c2ccc([N+](=O)[O-])cc21	0
C=C1C(=O)OC2C=C(C)C(O)CC3OC3(C)CC(OC(=O)C(C)=CC)C12	0
ClCc1ccc(-c2nc(-c3ccc4c(c3)OCO4)no2)cc1	0
C=C(c1nc(-c2ccccc2)no1)C1(O)C(=O)N(CC)c2c(Cl)cccc21	0
C=C1OC2C(C1=C)C(OC(=O)C(CC)CC=O)CC(=C)C1CC=C(C)C12	0
C=CC1(C)CC=C2C(C1)C(=O)CC1C(C)(CO)CCCC21C	0
C=C(c1nc(-c2ccccc2)no1)C1(O)C(=O)N(Cc2ccccc2)c2ccccc21	0
OCc1ccc(-c2cn(-c3ccc4c(c3)OCO4)nn2)cc1	0
N#Cc1ccc(=NC(=O)NC2C3COc4c(F)ccc(F)c4C32)[nH]c1	0
C=C(c1nc(-c2ccccc2)no1)C1(O)C(=O)N(CC)c2c(Br)cccc21	0
C=C(c1nc(-c2ccccc2)no1)C1(O)C(=O)N(CC)c2ccc(OC(F)(F)F)cc21	0
C=C(c1nc(-c2ccc([N+](=O)[O-])cc2)no1)C1(O)C(=O)N(CC)c2ccc(OC)cc21	0
O=C(C=Cc1ccccc1)NN=Cc1ccc2c(c1)OCO2	0
CN1C(=CC=Cc2oc3ccc(Cl)cc3[n+]2C)Sc2ccc(Cl)cc21	0
COC(=O)C12CCC(C)(C)CC1C1=CCC3C4(C)CCC(=O)C(C)(C)C4CCC3(C)C1(C)CC2	0
CC1C(=O)CCC2C1(C)CCC1C2(C)CCC2(C)C3CC(C)(C)CCC3(C)CCC12C	0
CN1C(=CC=Cc2sc3ccc(Cl)cc3[n+]2C)Sc2ccc(Cl)cc21	0
C=Cc1nc(-c2ccccc2)no1	0
COc1ccccc1-c1ncc(-c2ccc(CO)o2)o1	0
CCN(CCc1nc2cccnc2[nH]1)C(=O)c1ccccc1	0
O=C(CCc1nc2cccnc2n1CCO)Nc1ccccc1	0
O=C(CCCCCCC(O)=NO)Nc1ccc(C(=O)NC(=O)c2ccccc2O)cc1	0
CN(CC(O)c1cc2ncccc2n1S(=O)(=O)c1ccccc1)C(=O)c1ccccc1	0
COc1cc(C2OC(c3cc(OC)c(OC)c(OC)c3)C(C)C2C)cc(OC)c1OC	0
C=C(OC(=CC(C)C(C)=O)C1C(=C)C(=O)OC1C=C(C)C=O)C(C)=CC	0
CCOc1ccc(C(=O)NC(=O)c2ccccc2O)cc1	0
CCc1ccc(C(=O)N(C)C(=O)c2ccccc2O)cc1	0
O=S(=O)(c1ccccc1)N1CC=C(c2cc3ncccc3[nH]2)CC1	0
Cc1ccc(C(=O)NC(=O)c2ccccc2O)cc1	0
COc1ccc(C=NNC(=O)C=Cc2ccccc2)cc1OC	0
CC(C)(C)c1ccc(C(=O)NC(=O)c2ccccc2O)cc1	0
C=C(CC(OC(=C)C(C)=CC)C1C(=C)C(=O)OC1C=C(C)C=O)C(C)=O	0
O=C(NC(=O)c1ccccc1O)c1cccc(CCl)c1	0
O=C(c1ccccc1)N1CCC(c2cc3ncccc3[nH]2)CC1	0
O=C(c1ccccc1)N1CCCC(c2cc3ncccc3[nH]2)C1	0
CCc1ccc(C(=O)NC(=O)c2ccccc2O)cc1	0
COc1cc(C=CC(=O)N2CC=CCC2=O)cc(OC)c1OC	0
O=C(OCc1ccccc1)N1CCCC(c2cn3cccnc3n2)C1	0
Cc1cc(C)c(Oc2nc(=Nc3ccccc3)nc(Cl)[nH]2)c(C)c1	0
O=C(C=Cc1ccccc1)NN=Cc1ccccc1O	0
COc1cc(C(=O)N2CCCC(c3cc4ncccc4[nH]3)C2)on1	0
COc1cc(C(=O)NC(=O)c2ccccc2O)cc(OC)c1OC	0
c1ccc(N=c2cc[nH]c(=Nc3ccccc3)[nH]2)cc1	0
O=C(C=Cc1ccccc1)NN=Cc1ccc(O)cc1	0
CC(C)Nc1cccnc1N1CCN(C(=O)c2cc3cc(NS(C)(=O)=O)ccc3[nH]2)CC1	0
O=C(C=Cc1ccccc1)NN=Cc1ccc(O)c(O)c1	0
CC(C)(C)OC(=O)N1CCCC(O)(c2cc3ncccc3[nH]2)C1	0
CC(=O)N1C=C(c2cc3ncccc3[nH]2)CCC1	0
CCc1ccc(C(=O)N=c2[nH][nH]c3ccccc23)cc1	0
CC(C)(C)OC(=O)N1CCCC(c2cn3cccnc3n2)C1	0
COc1ccc(C=NNC(=O)C=Cc2ccccc2)cc1O	0
CC(C)(O)c1cc(C(=O)N2CCCC(c3cc4ncccc4[nH]3)C2)on1	0
Cn1nccc1C(=O)N1CCCC(c2cc3ncccc3[nH]2)C1	0
CC(C)c1cc(C(=O)N2CCC(O)(c3cc4ncccc4[nH]3)CC2)on1	0
C=C(c1nc(-c2ccccc2)no1)C(O)c1ccc(Cl)cc1	0
CCc1ccc(NC(=O)CC(=O)Nc2ccccc2O)cc1	0
COc1ccc(-c2cnc(-c3ccccc3)o2)cc1OC	0
COc1cc(C=NNC(=O)C=Cc2ccccc2)ccc1O	0
C=C(c1nc(-c2ccccc2)no1)C(O)c1ccc(OC)cc1	0
O=C(c1cc(C2CC2)no1)N1CCOC(c2cc3ncccc3[nH]2)C1	0
O=C(c1ccccc1)N1CCCC(c2cn3cccnc3n2)C1	0
CCCC(=O)N1CCCC(O)(c2cc3ncccc3[nH]2)C1	0
COC(=O)CCC(=O)Nc1ccc(C(=O)NC(=O)c2ccccc2O)cc1	0
CCc1ccc(C(=O)Nc2cn(C(C)=O)c3ccccc23)cc1	0
CCc1ccc(NC(=O)NC(=O)c2ccccc2O)cc1	0
C=C(c1nc(-c2ccccc2)no1)C(O)c1ccccn1	0
O=C(c1ccccc1)N1CCCC(c2nc3cccnc3[nH]2)C1	0
CCCCCCNc1c(N(C)CCCN(C)C)c(=O)c1=O	0
CN(C(=O)c1ccccc1)c1cccc(-c2cc3ncccc3[nH]2)c1	0
O=C(c1cc(C(F)(F)F)no1)N1CCCC(c2cc3ncccc3[nH]2)C1	0
O=C(c1cc(C(F)(F)F)no1)N1CCCC(c2cc3ncc(Br)cc3[nH]2)C1	0
O=C(c1ccc(F)cc1)N1CCCC(c2cc3nc(C(F)(F)F)ccc3[nH]2)C1	0
C=C(c1nc(-c2ccc(OC)cc2)no1)C(O)c1ccccc1C(F)(F)F	0
O=C(NC(=O)c1ccccc1O)c1ccc(F)cc1	0
O=C(c1ccc(F)cc1)N1CCCC(c2cc3nc(N4CCCC4)ccc3[nH]2)C1	0
O=C(c1ccc(F)cc1)N1CCCC(c2cc3ncc(Cl)cc3[nH]2)C1	0
O=C(c1ccc(C(F)(F)F)nc1)N1CCCC(c2cc3ncccc3[nH]2)C1	0
C=C(c1nc(-c2ccccc2)no1)C(O)c1cc(F)cc(F)c1	0
O=C(c1cc(C(F)(F)F)[nH]n1)N1CCCC(c2cc3ncccc3[nH]2)C1	0
C=C(c1nc(-c2ccccc2)no1)C(O)c1cccc(F)c1	0
COc1ccc(C(=O)CCNc2ccc(F)cc2)cc1	0
OCc1ccc(-c2cnc(-c3cccc(C(F)(F)F)c3)o2)o1	0
C=C(c1nc(-c2ccc(OC)cc2)no1)C(O)c1ccc(C#N)cc1	0
Cc1cc(C)c(Oc2nc(=Nc3ccc(C#N)cc3)nc(Cl)[nH]2)c(C)c1	0
Cc1cccc(C)c1N=c1[nH]c(Cl)nc(=Nc2ccc(C#N)cc2)[nH]1	0
Cc1ccc(Oc2nc(=Nc3ccc(C#N)cc3)nc(Cl)[nH]2)c(Cl)c1	0
Cc1ccc(Oc2nc(=Nc3ccc(C#N)cc3)nc(Cl)[nH]2)c(Br)c1	0
N#Cc1ccc(C(=O)NC(=O)c2ccccc2O)cc1	0
Cc1cc(Br)cc(C)c1Oc1nc(=Nc2ccc(C#N)cc2)nc(Cl)[nH]1	0
N#Cc1ccc(N=c2cc[nH]c(=Nc3ccc(C#N)cc3)[nH]2)cc1	0
NCCN(CCN)CCNCc1ccc2ccccc2c1	0
COc1ccc2[nH]c(=NCC(C)C)c(S(C)(=O)=O)nc2c1	0
O=C(NC(=O)c1ccccc1O)c1ccc2ccccc2c1	0
CCCCN=c1[nH]c2cc(Br)ccc2nc1S(C)(=O)=O	0
COc1ccc(-c2nc3ccccc3nc2-c2ccc(OC)cc2)cc1	0
COc1ccc2[nH]c(=NC3CCCCC3)c(S(C)(=O)=O)nc2c1	0
COc1ccc2[nH]c(=NC3CCCCC3)c([S+](C)[O-])nc2c1	0
COc1ccc2nc(S(C)(=O)=O)c(=NCCC(C)C)[nH]c2c1	0
O=c1[nH]cnc2c1c(Br)nn2C1OC(CO)CC1O	0
O=c1[nH]cnc2c1cnn2C1OC(CO)C(O)C1O	0
CN=c1[nH]c(I)nc2c1ncn2C1OC(C)C(O)C1O	0
O=c1[nH]cnc2[nH]nc(Br)c12	0
CN(C)CCCN(C)c1c(N)c(=O)c1=O	0
CN=c1[nH]c(C#N)nc2c1ncn2C1OC(C)C(O)C1O	0
CN=c1[nH]c(C#N)nc2c1ncn2C1OC(CSC)C(O)C1O	0
O=c1[nH]cnc2c1c(Br)nn2C1OC(CO)C(O)C1O	0
N=c1[nH]cnc2c1c(CN1CCOCC1)nn2C1OC(CO)C(O)C1O	0
COc1ccc(-c2nn(C3OC(CO)C(O)C3O)c3[nH]cnc(=N)c23)cc1	0
Cc1cccc(-c2cn(C3OC(CO)CC3O)c3[nH]cnc(=N)c23)c1	0
[N-]=[N+]=NCC1OC(n2cnc3c(=N)[nH]c(Cl)nc32)C(O)C1O	0
CCc1nn(C2OC(CO)C(O)C2O)c2[nH]cnc(=N)c12	0
CC(=O)OC1C(CN=[N+]=[N-])OC(n2cnc3c(=N)[nH]c(Cl)nc32)C1OC(C)=O	0
CC(=O)NCC1OC(n2cnc3c(=N)[nH]c(F)nc32)C(OC(C)=O)C1OC(C)=O	0
N=c1[nH]cnc2c1cnn2C1CC(O)C(CO)O1	0
C[S+]([O-])CC1OC(n2cnc3c(=N)[nH]c(F)nc32)C(O)C1O	0
CSCC1OC(n2cnc3c(=N)[nH]c(I)nc32)C(O)C1O	0
N=c1[nH]cnc2c1c(Br)nn2C1OC(CO)CC1O	0
N=c1[nH]cnc2c1c(-c1cccs1)nn2C1OC(CO)C(O)C1O	0
Cc1cc(Cl)cc(C)c1Oc1nc(=N)[nH]c(=Nc2ccc(C#N)cc2)[nH]1	0
CON=C(N)c1ccc(-c2cccc(-c3ccc(C(=N)NOC)cc3)c2)cc1	0
CC(C)c1nn(C2OC(CO)C(O)C2O)c2[nH]cnc(=N)c12	0
CN=c1[nH]c(=N)[nH]c2c1ncn2C1OC(CSC)C(O)C1O	0
CS(=O)(=O)CC1OC(n2cnc3c(=N)[nH]c(F)nc32)C(O)C1O	0
Cc1csc(-c2nn(C3OC(CO)C(O)C3O)c3[nH]cnc(=N)c23)c1	0
N=c1[nH]cnc2c1c(C(=O)N1CCCC1)nn2C1OC(CO)C(O)C1O	0
CC1OC(n2cnc3c(=N)[nH]c(N=[N+]=[N-])nc32)C(O)C1O	0
CC1OC(n2cnc3c(=N)[nH]c(C#N)nc32)C(O)C1O	0
Cc1cc(C)c(Oc2nc(=N)[nH]c(=Nc3ccc(C#N)cc3)[nH]2)c(C)c1	0
N=c1[nH]cnc2c1c(-c1ccccc1)nn2C1OC(CO)C(O)C1O	0
CC(=O)NCC1OC(n2cnc3c(=N)[nH]c(Cl)nc32)C(O)C1O	0
N=c1[nH]cnc2c1c(-c1cccc(C(F)(F)F)c1)cn2C1OC(CO)CC1O	0
Cc1cc(Br)c(N=c2[nH]c(=N)[nH]c(=Nc3cccc(C#N)c3)[nH]2)c(Br)c1	0
O=C(NCCCn1ccnc1[N+](=O)[O-])c1ccc(OC(F)(F)F)cc1	0
O=[N+]([O-])c1nccn1CCCNCc1ccc2cc(Br)ccc2n1	0
O=C(C=Cc1ccccc1)NN=Cc1ccc([N+](=O)[O-])cc1	0
C=C(c1nc(-c2ccc([N+](=O)[O-])cc2)no1)C(O)c1ccccc1	0
O=C(Cn1cnc([N+](=O)[O-])n1)N=c1[nH]c2cc(Cl)ccc2o1	0
C=C(c1nc(-c2ccc([N+](=O)[O-])cc2)no1)C(O)c1cc(OC)c(OC)c(OC)c1	0
O=C(NC(=O)c1ccccc1O)c1ccc([N+](=O)[O-])cc1	0
COc1cc(-c2ccc(C(=N)N)cc2)cc(-c2ccc(C(=N)N)cc2)c1	0
N=C(N)c1ccc(-c2cccc(-c3ccc(C(=N)N)nc3)c2)cn1	0
N=C(N)c1cncc(-c2cccc(-c3cncc(C(=N)N)c3)c2)c1	0
Cc1ccc(N=c2[nH]c(=N)[nH]c(=N)[nH]2)c(Br)c1	0
N=C(N)c1ccc(-c2cc(Cl)cc(-c3cccc(C(=N)N)c3)c2)cc1	0
N=C(N)c1ccc(-c2ccc(-c3ccc(C(=N)N)cc3)o2)cc1	0
Cc1cc(=NCCCCn2ccnc2[N+](=O)[O-])[nH]c(=N)[nH]1	0
N=C(N)c1ccc(-c2cc(-c3ccc(C(=N)N)cc3)cc([N+](=O)[O-])c2)cc1	0
N=c1nc([Se][Se]c2nc(=N)[nH]c3c2ccn3C2OC(CO)C(O)C2O)c2ccn(C3OC(CO)C(O)C3O)c2[nH]1	0
N=c1[nH]cnc2c1c(C(=O)NCc1ccccc1)nn2C1OC(CO)C(O)C1O	0
CC1OC(n2cnc3c(=N)[nH]c(=N)[nH]c32)C(O)C1O	0
Cc1cc(C)c(Oc2nc(=NCCN=c3nc(Oc4c(C)cc(C)cc4C)[nH]c(=Nc4cccc(C#N)c4)[nH]3)[nH]c(=Nc3cccc(C#N)c3)[nH]2)c(C)c1	0
Cc1cc(Br)c(N=c2[nH]c(N(C)C)nc(=Nc3ccc(C#N)cc3)[nH]2)c(Br)c1	0
COc1cc(C)cc(OC)c1Oc1nc(=NCCN=c2nc(Oc3c(OC)cc(C)cc3OC)[nH]c(=Nc3ccc(C#N)cc3)[nH]2)[nH]c(=Nc2ccc(C#N)cc2)[nH]1	0
Cc1cc(Br)cc(C)c1N=c1[nH]c(=NCCN=c2[nH]c(=Nc3ccc(C#N)cc3)[nH]c(=Nc3c(C)cc(Br)cc3C)[nH]2)[nH]c(=Nc2ccc(C#N)cc2)[nH]1	0
Cc1cc(C)c(N=c2[nH]c(=NCCCCN=c3[nH]c(=Nc4ccc(C#N)cc4)[nH]c(=Nc4c(C)cc(C)cc4C)[nH]3)[nH]c(=Nc3ccc(C#N)cc3)[nH]2)c(C)c1	0
COc1ccc2nc(-c3ccc(S(C)(=O)=O)cc3)c(-c3ccc(Cl)cc3)nc2c1	0
O=[N+]([O-])c1nccn1CCCN(Cc1ccc2cc(Br)ccc2n1)Cc1ccc2cc(Br)ccc2n1	0
Cc1cc(C)c(N=c2[nH]c(=NCCCN=c3[nH]c(=Nc4c(C)cc(C)cc4C)[nH]c(=Nc4c(C)cc(C)cc4C)[nH]3)[nH]c(=Nc3c(C)cc(C)cc3C)[nH]2)c(C)c1	0
COc1ccc2nc(-c3ccc(-c4ccccc4)cc3)c(-c3ccc(S(C)(=O)=O)cc3)nc2c1	0
Cc1cc(C)c(N=c2[nH]c(N3CCN(c4nc(=Nc5ccc(C#N)cc5)[nH]c(=Nc5c(C)cc(C)cc5C)[nH]4)CC3)nc(=Nc3ccc(C#N)cc3)[nH]2)c(C)c1	0
N=c1[nH]cnc2c1c(CN)nn2C1OC(CO)C(O)C1O	0
O=[N+]([O-])c1nccn1CCCN(Cc1ccc(C(F)(F)F)cc1)Cc1ccc(C(F)(F)F)cc1	0
Cc1ccc(-c2nc3cc(Cl)c(Cl)cc3nc2-c2ccccc2)cc1	0
Cc1ccc(C2=NN(c3cc(Cl)cc(Cl)c3)C(c3cccc(N=c4cc[nH]c5cc(Cl)ccc45)c3)C2)cc1	0
Cc1cc(Br)c(N=c2[nH]c(=NCCCCN=c3[nH]c(=Nc4ccc(C#N)cc4)[nH]c(=Nc4c(Br)cc(C)cc4Br)[nH]3)[nH]c(=Nc3ccc(C#N)cc3)[nH]2)c(Br)c1	0
CC1(C)CN=C(c2ccc(-c3cccc(-c4ccc(C5=NCC(C)(C)CN5)cc4)c3)cc2)NC1	0
Cc1cc(C)c(Oc2nc(=NCCN=c3nc(Oc4c(C)cc(C)cc4C)[nH]c(=Nc4ccc(C#N)cc4)[nH]3)[nH]c(=Nc3ccccc3)[nH]2)c(C)c1	0
Cc1cc(Br)cc(C)c1Oc1nc(=NCCN=c2nc(Oc3c(C)cc(Br)cc3C)[nH]c(=Nc3ccc(C#N)cc3)[nH]2)[nH]c(=Nc2ccc(C#N)cc2)[nH]1	0
N=C(Nc1cccc(-c2cc(Cl)cc(-c3cccc(N=C(N)c4ccccc4)c3)c2)c1)c1ccccc1	0
CC(C)Oc1cc(N=C(N)c2ccccn2)ccc1-c1cc(Cl)cc(-c2ccccc2)c1	0
C=C1CC(OC(=O)C(C)=CC)C2C(=C)C(=O)OC2C=C(C)C(O)CC1O	0
C=C(c1nc(-c2ccccc2)no1)C1(O)C(=O)N(CC)c2ccc(F)cc21	0
C=C(c1nc(-c2ccccc2)no1)C1(O)C(=O)N(CC)c2ccc(Cl)cc21	0
OCc1ccc(C2CC(c3ccc4c(c3)OCO4)=NO2)cc1	0
C=C1C(=O)OC2CC3(C)OC3CCc3cc(oc3O)C12	0
C=C1CC(OC(=O)C(C)=CC)C2C(=C)C(=O)OC2C2C1C=CC2(C)O	0
Cc1ccc2oc(C=CC=C3Oc4ccc(Cl)cc4N3C)[n+](C)c2c1	0
CN1C(=CC=Cc2oc3ccc(Cl)cc3[n+]2C)Oc2ccc(Cl)cc21	0
C=CC(=O)OC1CC(C)=CCC(O)C(C)=CC2OC(=O)C(=C)C21	0
CN1C(=CC=Cc2oc3ccccc3[n+]2C)Oc2ccc(Cl)cc21	0
CC(C)c1ccc2c(c1)CCC1C(C)(CN)CCCC21C	0
C=C(c1nc(-c2ccccc2)no1)C1(O)C(=O)N(C)c2ccccc21	0
C=C(c1nc(-c2ccc(Cl)cc2)no1)C1(O)C(=O)N(CC)c2ccccc21	0
ClCc1ccc(-c2ncc(-c3ccc4c(c3)OCO4)o2)cc1	0
C=C1C(=O)OC2C1CCC(=C)C1CC3OC3(C)C12	0
C=C1OC2C=C(CO)CCC=C(COC(C)=O)CC(OC(C)=O)C2C1=C	0
BrCc1ccc(-c2cc(-c3ccc4c(c3)OCO4)no2)cc1	0
C=C1C(=O)OC2CC3(C)OC3CC(OC(C)=O)c3cc(oc3O)C12	0
O=C1Nc2ccc(Cl)cc2C(C#CC2CC2)(C(F)(F)F)O1	0
CC1(C)CCC2(C(=O)O)CCC3(C)C(=CCC4C5(C)CCC(O)C(C)(C)C5CCC43C)C2C1	0
CN1C(=CC=CC=Cc2sc3ccc(Cl)cc3[n+]2C)Sc2ccc(Cl)cc21	0
CC1C(O)CCC2C1(C)CCC1C2(C)CCC2(C)C3CC(C)(C)CCC3(C)CCC12C	0
CC(=O)OC1C(CN2C(=O)c3ccccc3C2=O)OC(n2cnc3c(=N)[nH]c(F)nc32)C1OC(C)=O	0
C=C(c1nc(-c2ccc(OC)cc2)no1)C(O)c1ccccc1	0
C=C(c1nc(-c2ccccc2)no1)C(O)C=Cc1ccccc1	0
O=C(c1ccccc1)N1CCCC(c2cn3ncccc3n2)C1	0
O=C(NCCc1nc2cc(Cl)cnc2[nH]1)c1ccccc1	0
O=C(NC(=O)c1ccccc1O)c1ccc(N2CCOCC2)cc1	0
CCNc1c(N(C)CCCN(C)C)c(=O)c1=O	0
COc1ccc(C(=O)NC(=O)c2ccccc2O)cc1	0
C=C(c1nc(-c2ccccc2)no1)C(O)c1ccc(S(C)(=O)=O)cc1	0
COc1cccc(C(=O)N2CCCC(c3cc4ncccc4[nH]3)C2)c1OC	0
O=C(c1ccccc1)N1CCCC(c2cc3ncccn3n2)C1	0
c1cc(C2=NCCN2)cc(-c2cccc(-c3cccc(C4=NCCN4)c3)c2)c1	0
O=C(CCc1nc2cccnc2[nH]1)Nc1ccccc1	0
COc1cccc(-c2ncc(-c3ccc(CO)o3)o2)c1	0
CN(CCc1cc2ncccc2[nH]1)C(=O)c1ccccc1	0
Cc1cc(Br)c(N=c2[nH]c(Cl)nc(=Nc3ccccc3)[nH]2)c(Br)c1	0
O=C(NC(=O)c1ccccc1O)c1ccccc1O	0
OCc1ccc(-c2cnc(-c3cccc(Cl)c3)o2)o1	0
O=C(c1cc(C2CC2)on1)N1CCCC(c2cc3ncccc3[nH]2)C1	0
Cc1ccccc1-c1ncc(-c2ccc(CO)o2)o1	0
CCCCCCCCCCCCOc1c(N(C)CCCN(C)C)c(=O)c1=O	0
O=C(c1cncnc1)N1CCCC(c2cc3ncccc3[nH]2)C1	0
CCc1ccc(NC(=O)Nc2ccccc2O)cc1	0
O=C(c1cc(C2CC2)no1)N1CCCC(c2cc3ncccc3[nH]2)C1	0
O=C(Cc1ccccc1)N1CCN(c2nc3ccccc3s2)CC1	0
OCc1ccc(-c2cnc(-c3ccc(-c4ccccc4)cc3)o2)o1	0
COc1ccc(Cl)cc1C(=O)N1CCCC(c2cc3ncccc3[nH]2)C1	0
O=C(NC(=O)c1ccccc1O)c1ccc(OCc2ccccc2)cc1	0
CC(C)c1cc(CCC2C(=O)CCCC2(C)C)c(O)cc1O	0
COc1nc(I)nc2c1ncn2C1OC(C)C(O)C1O	0
O=C(NCCc1nc2ccccc2[nH]1)c1ccccc1	0
CCCCOc1ccc(C(=O)NC(=O)c2ccccc2O)cc1	0
Cc1occc1C(=O)NC(=O)c1ccccc1O	0
CC(C)c1cc(C(=O)N2CCCC(O)(c3cc4ncccc4[nH]3)C2)on1	0
O=C(CCc1nc2cc(Cl)cnc2[nH]1)Nc1ccccc1	0
C=C1C(=O)OCC1C(O)C=C(C)CC(=O)C=C(C)C	0
C=C(c1nc(-c2cc(OC)c(OC)c(OC)c2)no1)C(O)c1ccccc1	0
NC(=NO)c1cccc(-c2cccc(-c3cccc(C(N)=NO)c3)c2)c1	0
O=C(c1ccc(F)cc1)N1CCCC(c2cc3ncccc3[nH]2)C1	0
O=C(NC(=O)c1ccccc1O)c1ccc(C(F)(F)F)cc1	0
O=C(c1cc(C(F)(F)F)no1)N1CCC(c2cc3ncccc3[nH]2)C1	0
OCc1ccc(-c2cnc(-c3ccccc3C(F)(F)F)o2)o1	0
O=C(c1cccc(C(F)(F)F)n1)N1CCCC(c2cc3ncccc3[nH]2)C1	0
O=C(C=Cc1ccccc1)NN=Cc1ccc(F)cc1	0
FC(F)(F)c1cc(CNCCCCn2cncn2)cc(C(F)(F)F)c1	0
CCN(CCc1nc2cc(Cl)cnc2[nH]1)C(=O)c1ccc(F)cc1	0
O=C(CCc1nc2cc(Cl)cnc2[nH]1)Nc1cccc(F)c1	0
Cc1cc(C)c(N=c2[nH]c(Cl)nc(=Nc3ccc(C#N)cc3)[nH]2)c(C)c1	0
Cc1cc(C)c(N=c2[nH]cnc(=Nc3ccc(C#N)cc3)[nH]2)c(C)c1	0
Cc1cc(Br)cc(C)c1N=c1[nH]c(Cl)nc(=Nc2ccc(C#N)cc2)[nH]1	0
COc1cc(C)cc(OC)c1Oc1nc(=Nc2ccc(C#N)cc2)nc(Cl)[nH]1	0
Cc1cc(Cl)cc(C)c1Oc1nc(=Nc2ccc(C#N)cc2)nc(Cl)[nH]1	0
N#Cc1ccc(C(=O)N2CCCC(c3cc4ncccc4[nH]3)C2)cc1	0
CCc1nn(CCO)c(CC)c1Oc1cc(C#N)cc(C#N)c1	0
Cc1cc(C#N)ccc1N=c1cc[nH]c(=Nc2ccc(C#N)cc2C)[nH]1	0
CCCCN=c1[nH]c2ccccc2nc1S(C)(=O)=O	0
COc1ccc2nc(S(C)(=O)=O)c(=NCCO)[nH]c2c1	0
Clc1ccc2c(=NCCCCn3cncn3)cc[nH]c2c1	0
CCCCN=c1[nH]c2ccc(OC)cc2nc1S(C)(=O)=O	0
COc1ccc2[nH]c(=NCCO)c(S(C)(=O)=O)nc2c1	0
CCCCN=c1[nH]c2cc(Cl)ccc2nc1S(C)(=O)=O	0
Cc1cc(Br)c(N=c2[nH]c(C#N)nc(=Nc3ccc(C#N)cc3)[nH]2)c(Br)c1	0
CN=c1[nH]cnc2c1ncn2C1OC(C)C(O)C1O	0
CC(C)c1cc(C(=O)N2CCCC(O)(c3cc4ncccc4n3S(=O)(=O)c3ccccc3)C2)on1	0
CN=c1[nH]cnc2c1ncn2C1OC(CSC)C(O)C1O	0
CN=c1[nH]c(F)nc2c1ncn2C1OC(C)C(O)C1O	0

## Sheet: TRY
Smiles	Class
Brc1ccc(-c2csc(=NN=Cc3ccccn3)[nH]2)cc1	1
C=C(C)C1CCC2(C(=O)N3CCOCC3)CCC3(C)C(CCC4C5(C)CCC(O)C(C)(C)C5CCC43C)C12	1
Clc1ccc(-c2csc(=NN=Cc3ccccn3)[nH]2)c(Cl)c1	1
Clc1ccc(-c2csc(=NN=Cc3ccccn3)[nH]2)cc1	1
O=C1C(Br)=C(Br)C(=O)c2c(I)cccc21	1
CC1=CC(=O)c2c(O)cccc2C1=O	1
COc1c(I)ccc2c1C(=O)C=CC2=O	1
O=C1C=CC(=O)c2c1cccc2-c1ccccc1	1
C[S+]([O-])c1nc2ccc(Cl)cc2nc1Cl	1
CC(=O)OC1CC2C3CC4OC45C(=O)CCC(=O)C5(C)C3CCC2(C)C1(O)C(C)C1C=C(C)C(C)C(=O)C1	1
COc1cc(C=CC(=O)N2CC=CCC2=O)cc(OC)c1OC	1
C(=NN=c1[nH]c(-c2ccccc2)cs1)c1ccccn1	1
Cc1ccc(C)c(SCC=NNC(N)=S)c1	1
CC(COc1ccccc1)=NN=c1[nH]c(-c2ccc([N+](=O)[O-])cc2)cs1	1
O=C1c2ccccc2C(=O)N1CC=NN=c1[nH]c(CCl)cs1	1
CC(=NN=c1[nH]c(-c2ccc(Br)cc2)c(C)s1)c1ccccn1	1
C=C(C)C1CCC2(C(=O)N3CCN(C)CC3)CCC3(C)C(CCC4C5(C)CCC(O)C(C)(C)C5CCC43C)C12	1
CC(=NN=c1[nH]c(-c2ccc(Cl)c(Cl)c2)cs1)c1ccccn1	1
O=C1C(=O)C(C(Sc2ccc([N+](=O)[O-])cc2)c2ccc([N+](=O)[O-])cc2)C(=O)c2ccccc21	1
CC1=CC(=O)c2c(ccc(I)c2O)C1=O	1
COC(=O)c1ccc(I)c2c1C(=O)C=CC2=O	1
COc1cc2c(c(I)c1OC)C(=O)C=CC2=O	1
O=C1c2ccccc2C(=O)N1CC=NN=c1scc(-c2ccc3ccccc3c2)n1-c1ccccc1	1
COc1ccc(C=C2CCCC(=Cc3cccc(OC)c3OC)C2=O)cc1	1
O=C(C=Cc1ccccc1)NN=Cc1ccccc1O	1
CC(=NN=c1[nH]c(-c2ccccc2)cs1)c1ccccn1	1
CC(=NN=c1[nH]c(-c2ccc(C)cc2)cs1)c1ccccn1	1
NC(=S)NN=CCSc1ccc(F)cc1	1
CC1CS(=O)(=O)CCN1N=Cc1ccc([N+](=O)[O-])o1	1
O=C1c2ccccc2C(=O)N1CC=NN=c1scc(-c2cccc([N+](=O)[O-])c2)n1-c1ccccc1	1
CC(=NN=c1[nH]c(-c2ccc(Br)cc2)cs1)c1ccccn1	1
Cc1sc(=NN=CCSc2ccccc2)[nH]c1-c1ccc(Br)cc1	1
Cc1sc(=NN=Cc2ccccn2)[nH]c1-c1ccc(Br)cc1	1
C=C(C)C1CCC2(C(=O)N3CCC(c4ccccc4)CC3)CCC3(C)C(CCC4C5(C)CCC(O)C(C)(C)C5CCC43C)C12	1
C=C(C)C1CCC2(C(=O)N3CCSCC3)CCC3(C)C(CCC4C5(C)CCC(O)C(C)(C)C5CCC43C)C12	1
C=CCn1c(O)csc1=Nc1sc2c(c1C(=O)OC(C)C)CCCC2	1
Clc1ccc(-c2csc(=NN=Cc3ccccn3)[nH]2)cc1Cl	1
CC(=NN=c1[nH]c(-c2ccc(Cl)cc2Cl)cs1)c1ccccn1	1
Clc1ccc(-c2csc(=NN=CCSc3ccccc3)[nH]2)c(Cl)c1	1
Clc1ccc(-c2csc(=NN=CCSc3ccccc3)[nH]2)cc1	1
CC(=NN=c1[nH]c(-c2ccc(Cl)cc2)cs1)c1ccccn1	1
O=C(NN=Cc1ccc2c(c1)OCO2)c1nc(-c2ccc(Cl)cc2)no1	1
O=C1C=CC(=O)c2c(I)ccc(I)c21	1
O=C1C(Cl)=C(Cl)C(=O)c2c(I)cccc21	1
O=C1C=CC(=O)c2c(C#Cc3ccccc3)cccc21	1
O=C1C=CC(=O)c2c(O)cccc21	1
O=C1C=C([Se]c2ccccc2)C(=O)c2ccccc21	1
Nc1c(I)ccc2c1C(=O)C=CC2=O	1
O=C1C=CC(=O)c2c(I)cccc21	1
O=C1C=C(I)C(=O)c2ccccc21	1
O=C1C(Br)=CC(=O)c2c(I)cccc21	1
O=C1C(=O)C(C(Sc2ccc(Cl)cc2)c2ccccc2)C(=O)c2ccccc21	1
O=C1C=C(Br)C(=O)c2ccccc21	1
COc1ccc2c(c1I)C(=O)C=CC2=O	1
CC(=O)Oc1cccc2c1C(=O)C=CC2=O	1
Cc1cc(I)c2c(c1)C(=O)C=CC2=O	1
COc1ccc(I)c2c1C(=O)C=CC2=O	1
CCOC(=O)C=Cc1cccc2c1C(=O)C=CC2=O	1
CC(=O)Oc1cccc2c1C(=O)C(Br)=CC2=O	1
COc1ccc(C2CC(=O)c3c(cc(O)c(O)c3O)O2)cc1	1
COc1cccc2c1C(=O)C=CC2=O	1
COc1c(I)ccc2c1C(=O)C=C(C)C2=O	1
COc1ccc(O)c2c1C(=O)C=C(C)C2=O	1
CC1CCCC2(C)C(C=O)C(C=O)=CCC12	1
O=C1C=CC(=O)c2c(C=Cc3ccccc3)cccc21	1
O=C1c2ccccc2C(=O)N1N=c1[nH]c(-c2ccc3ccccc3c2)cs1	1
COc1ccc(-c2coc3cc(O)cc(O)c3c2=O)cc1	1
C(=NN=c1[nH]c(-c2ccc3ccccc3c2)cs1)c1ccccn1	1
CS(=O)(=O)c1nc2ccc(Br)cc2nc1Cl	1
CC(=NN=c1[nH]c(-c2ccc3ccccc3c2)cs1)c1ccccn1	1
COC1=C(I)C(=O)C(I)=C(OC)C1=O	1
COc1ccc(C=C2CCCC(=Cc3cccc(OC)c3OC)C2=O)cc1OC	1
CC(=O)OC1CC2C3C=CC4C(=O)CCC(=O)C4(C)C3CCC2(C)C1(O)C(C)C1C=C(C)C(C)C(=O)C1	1
CCCc1ccc(Oc2cc(CCC)cc(OC)c2O)c(OC)c1	1
OCC1OC(SSCc2cccc(CSSC3OC(CO)C(O)C(O)C3O)c2)C(O)C(O)C1O	1
CC=C1C2CCC3C4(C)CCCC(C)(C(=O)O)C4CCC3(C2)C1OC(=O)C=C(C)C	1
COc1cc(C=CC(=O)CC(=O)C=Cc2ccc(O)c(OC)c2)ccc1O	1
COc1cccc(C=C2CCCC(=Cc3cc(OC)c(OC)c(OC)c3)C2=O)c1OC	1
CC(COc1ccccc1)=NNC1SC(C(C)C)C(=O)N1c1ccccc1	1
COc1cccc(C=C2CCCC(=Cc3cccc(OC)c3OC)C2=O)c1OC	1
CC(COc1ccccc1)=NN=c1[nH]c(-c2ccncc2)cs1	1
COc1ccc(-c2csc(=NN=C(C)c3ccccn3)[nH]2)cc1	1
CCc1sc(=NN=C(C)COc2ccccc2)n(-c2ccccc2)c1O	1
C(CSc1ccccc1)=NN=c1[nH]c(-c2ccccc2)cs1	1
CC(COc1ccccc1)=NN=c1sc(C(C)C)c(O)n1-c1ccccc1	1
COc1ccc(-c2csc(=NN=Cc3ccccn3)[nH]2)cc1	1
CC(=NN=c1[nH]c(-c2ccc(F)cc2)cs1)c1ccccn1	1
Cc1ccc(-c2csc(=NN=CCSc3ccccc3)[nH]2)cc1	1
Cc1ccccc1SCC=NNC(N)=S	1
CC(=NNC(N)=S)c1ccccn1	1
Cc1cccc(SCC=NNC(N)=S)c1	1
CC(COc1ccccc1)=NN=c1[nH]c(-c2cccc([N+](=O)[O-])c2)cs1	1
COc1cccc(C=C2CCCC(=Cc3ccc([N+](=O)[O-])cc3)C2=O)c1OC	1
CC(=NN=c1[nH]c(-c2cccc([N+](=O)[O-])c2)cs1)c1ccccn1	1
O=C(NN=Cc1ccc2c(c1)OCO2)c1nc(-c2ccc(F)cc2)no1	1
O=C(C=Cc1ccc2c(c1)OCO2)NN=Cc1ccccc1O	1
O=C1c2ccccc2C(=O)N1CC=NN=c1scc(-c2ccc([N+](=O)[O-])cc2)n1-c1ccccc1	1
COc1ccc(-n2[nH]cc(C3=NCCCN3)c2=N)cc1	0
N=c1c(C2=NCCCN2)c[nH]n1-c1ccc(Cl)c(Cl)c1	0
N=c1c(C2=NCCCN2)c[nH]n1-c1cccc(Cl)c1	0
N=c1c(C2=NCCCN2)c[nH]n1-c1ccccc1	0
COc1ccc(-n2[nH]cc(C3=NCCN3)c2=N)cc1	0
N=c1c(C2=NCCCN2)c[nH]n1-c1ccc(Br)cc1	0
N=c1c(C2=NCCCN2)c[nH]n1-c1ccc(Cl)cc1	0
N=c1c(C2=NCCN2)c[nH]n1-c1ccc(Cl)cc1	0
N=c1c(C2=NCCCN2)c[nH]n1-c1cc(Cl)cc(Cl)c1	0
N=c1c(C2=NCCCN2)c[nH]n1-c1cccc(Br)c1	0
N=c1c(C2=NCCN2)c[nH]n1-c1ccc(Br)cc1	0
N=c1c(C2=NCCN2)c[nH]n1-c1ccccc1	0
Fc1ccc(-c2csc(=NN=Cc3ccccn3)[nH]2)cc1	0
O=C1c2ccccc2C(=O)N1CC=NN=c1scc(-c2ccc(F)cc2)n1-c1ccccc1	0
CC(COc1ccccc1)=NN=c1[nH]c(-c2ccc(F)cc2)cs1	0
Fc1ccc(-c2csc(=NN=CCSc3ccccc3)[nH]2)cc1	0
O=C(C=Cc1ccccc1)NN=Cc1ccc(F)cc1	0
O=C1c2ccccc2C(=O)N1N=c1[nH]c(-c2ccc(F)cc2)cs1	0
N=c1c(C2=NCCCN2)c[nH]n1-c1ccc(F)cc1	0
N=c1c(C2=NCCN2)c[nH]n1-c1ccc(F)cc1	0
CCCCN=c1[nH]c2cc(OC)ccc2nc1-c1ccccc1	0
COc1ccc2[nH]c(=NCC(C)C)c(S(C)(=O)=O)nc2c1	0
COc1ccc2nc(-c3ccccc3)c(=NCCO)[nH]c2c1	0
COc1ccc2nc(-c3ccccc3)c(S(C)(=O)=O)nc2c1	0
COc1ccc2nc(Cl)c(=NCc3ccccc3)[nH]c2c1	0
COc1ccc2nc(N(C)C)c(S(C)(=O)=O)nc2c1	0
COc1ccc2nc(S(C)(=O)=O)c(=NCCO)[nH]c2c1	0
COc1ccc2nc(SC)c(=NCC(C)C)[nH]c2c1	0
COc1ccc2nc(SC)c(=NCCC(C)C)[nH]c2c1	0
CS(=O)(=O)c1nc2ccc(Cl)cc2nc1Cl	0
CS(=O)(=O)c1nc2ccccc2[nH]c1=NCCO	0
CSc1nc2ccc(Br)cc2[nH]c1=NCCO	0
CSc1nc2ccc(Br)cc2nc1Cl	0
CSc1nc2ccc(Cl)cc2[nH]c1=NC1CCCCC1	0
CSc1nc2ccc(Cl)cc2nc1Cl	0
C[S+]([O-])c1nc2ccc(Cl)cc2[nH]c1=NC1CCCCC1	0
CCCCN=c1[nH]c2cc(Br)ccc2nc1S(C)(=O)=O	0
CCCCN=c1[nH]c2cc(Cl)ccc2nc1S(C)(=O)=O	0
CCCCN=c1[nH]c2cc(OC)ccc2nc1Cl	0
CCCCN=c1[nH]c2cc(OC)ccc2nc1SC	0
CCCCN=c1[nH]c2ccc(OC)cc2nc1S(C)(=O)=O	0
CCCCN=c1[nH]c2ccccc2nc1SC	0
COc1cc(C=NNC(=O)c2ccc3ccccc3c2)cc([N+](=O)[O-])c1O	0
COc1ccc2[nH]c(=NCC(C)C)c(SC)nc2c1	0
COc1ccc2[nH]c(=NCCO)c(S(C)(=O)=O)nc2c1	0
COc1ccc2[nH]c(=NCCO)c(SC)nc2c1	0
COc1ccc2nc(Cl)c(SC)nc2c1	0
COc1ccc2nc(N(C)C)c(SC)nc2c1	0
COc1ccc2nc(S(C)(=O)=O)c(=NC3CCCCC3)[nH]c2c1	0
COc1ccc2nc(S(C)(=O)=O)c(=NCC(C)C)[nH]c2c1	0
COc1ccc2nc(S(C)(=O)=O)c(=NCCC(C)C)[nH]c2c1	0
COc1ccc2nc(SC)c(=NC3CCCCC3)[nH]c2c1	0
COc1ccc2nc(SC)c(Cl)nc2c1	0
CSc1nc2ccccc2[nH]c1=NCCO	0
CSc1nc2ccccc2nc1Cl	0
c1ccc(-c2nc3ccccc3nc2-c2ccc(OCCN3CCOCC3)cc2)cc1	0
CCCCN=c1[nH]c2cc(Br)ccc2nc1SC	0
CCCCN=c1[nH]c2cc(Cl)ccc2nc1SC	0
CCCCN=c1[nH]c2cc(OC)ccc2nc1S(C)(=O)=O	0
CCCCN=c1[nH]c2ccc(OC)cc2[nH]c1=NCc1ccccc1	0
CCCCN=c1[nH]c2ccc(OC)cc2[nH]c1=NCCCC	0
CCCCN=c1[nH]c2ccc(OC)cc2nc1SC	0
CCCCN=c1[nH]c2ccccc2nc1S(C)(=O)=O	0
COc1ccc(-c2nc3ccccc3nc2-c2ccc(OC)cc2)cc1	0
COc1ccc2[nH]c(=NC3CCCCC3)c([S+](C)[O-])nc2c1	0
COc1ccc2[nH]c(=Nc3ccccc3)c(=Nc3ccccc3)[nH]c2c1	0
COc1ccc2[nH]c(=NC3CCCCC3)c(S(C)(=O)=O)nc2c1	0
COc1ccc2[nH]c(=NC3CCCCC3)c(SC)nc2c1	0
COc1ccc2nc(-c3ccccc3)c(=NCCN3CCCCC3)[nH]c2c1	0
COc1ccc2nc(S(C)(=O)=O)c(Cl)nc2c1	0
COc1ccc2nc(SC)c(=NCCO)[nH]c2c1	0
CS(=O)(=O)c1nc2ccc(Br)cc2[nH]c1=NCCO	0
CS(=O)(=O)c1nc2ccccc2nc1Cl	0
O=C(NN=Cc1ccccc1O)c1ccc2ccccc2c1	0
Brc1ccc(-c2csc(=NN=CCSc3ccccc3)[nH]2)cc1	0
C=C(C)C1CCC2(C(=O)N3CCC(c4ccc(F)cc4)CC3)CCC3(C)C(CCC4C5(C)CCC(O)C(C)(C)C5CCC43C)C12	0
C=C(C)C1CCC2(C(=O)O)CCC3(C)C(CCC4C5(C)CCC(O)C(C)(C)C5CCC43C)C12	0
C=CCc1ccc(Oc2cc(CC=C)cc(OC)c2OC(=O)CC)c(OC)c1	0
C=CCc1ccc(Oc2cc(CC=C)cc(OC)c2OCC)c(OC)c1	0
C=CCc1ccc(Oc2cc(CC=C)cc(OC)c2OCc2ccccc2)c(OC)c1	0
CC(=O)CC1OC(S[S+]([O-])C2OC(CC(C)=O)C(OC(C)=O)C(OC(C)=O)C2OC(C)=O)C(OC(C)=O)C(OC(C)=O)C1OC(C)=O	0
CCCCOc1c(OC)cc(CCC)cc1Oc1ccc(CCC)cc1OC	0
COc1ccc(C=C2CCCC(=Cc3ccc(Br)cc3)C2=O)cc1	0
COc1ccc(C=C2CCCC(=Cc3ccc(Cl)cc3)C2=O)cc1	0
COc1cccc(C=C2CCCC(=CC(C)Cc3ccc4c(c3)OCO4)C2=O)c1OC	0
COc1cccc(C=C2CCCC(=Cc3cccc(Br)c3)C2=O)c1OC	0
O=C1c2ccccc2C(=O)N1CC=NN=c1scc(-c2ccc(Cl)cc2)n1-c1ccccc1	0
C=C(C)C1CCC2(C(=O)N3CCN(CC)CC3)CCC3(C)C(CCC4C5(C)CCC(O)C(C)(C)C5CCC43C)C12	0
C=CCc1ccc(Oc2cc(CC=C)cc(OC)c2OCCC)c(OC)c1	0
C=CCc1ccc(Oc2cc(CC=C)cc(OC)c2OCCCC)c(OC)c1	0
C=CCOc1c(OC)cc(CCC)cc1Oc1ccc(CCC)cc1OC	0
CC(COc1ccccc1)=NN=c1sc(-c2ccccc2)c(O)n1-c1ccccc1	0
CC(COc1ccccc1)=NN=c1scc(-c2ccccc2)n1-c1ccccc1	0
CC=C1CC23CCC4C(C)(C(=O)O)CCCC4(C)C2CCC1C3	0
CC=Cc1ccc(Oc2cc(C=CC)cc(OC)c2O)c(OC)c1	0
CC=Cc1ccc(Oc2cc(C=CC)cc(OC)c2OC)c(OC)c1	0
CCCc1ccc(Oc2cc(CCC)cc(OC)c2OC(=O)CC)c(OC)c1	0
CCCc1ccc(Oc2cc(CCC)cc(OC)c2OCC)c(OC)c1	0
COc1ccc(C=C2CCCC(=Cc3cccc(Br)c3)C2=O)cc1	0
COc1ccc(C=C2CCCC(=Cc3ccccc3Cl)C2=O)cc1	0
COc1cccc(C=C2CCCC(=Cc3ccc(Br)cc3)C2=O)c1OC	0
COc1cccc(C=C2CCCC(=Cc3ccc(F)cc3)C2=O)c1OC	0
O=C1C(=Cc2ccc(Cl)cc2)CCCC1=Cc1ccc(Cl)cc1	0
O=C1C(=Cc2cccc(Br)c2)CCCC1=Cc1cccc(Br)c1	0
OCC1OC(SSC2OC(CO)C(O)C(O)C2O)C(O)C(O)C1O	0
C=C(C)C1CCC2(C(=O)N3CCCCC3)CCC3(C)C(CCC4C5(C)CCC(O)C(C)(C)C5CCC43C)C12	0
C=CCOc1c(OC)cc(CC=C)cc1Oc1ccc(CC=C)cc1OC	0
CC(COc1ccccc1)=NN=c1[nH]c(-c2ccc(Cl)c(Cl)c2)cs1	0
CC(COc1ccccc1)=NN=c1[nH]c(-c2ccc(Cl)cc2Cl)cs1	0
CC(COc1ccccc1)=NN=c1sc(-c2ccccc2)c(S)n1-c1ccccc1	0
CCCc1ccc(Oc2cc(CCC)cc(OC)c2OC)c(OC)c1	0
CCCc1ccc(Oc2cc(CCC)cc(OC)c2OCc2ccccc2)c(OC)c1	0
CCCOc1c(OC)cc(CCC)cc1Oc1ccc(CCC)cc1OC	0
Clc1ccc(-c2csc(=NN=CCSc3ccccc3)[nH]2)cc1Cl	0
COc1ccc(C=C2CCCC(=Cc3c(Cl)cccc3Cl)C2=O)cc1	0
COc1ccc(C=C2CCCC(=Cc3ccc(F)cc3)C2=O)cc1	0
COc1ccc(C=C2CCCC(=Cc3ccccc3F)C2=O)cc1	0
O=C1C(=Cc2c(Cl)cccc2Cl)CCCC1=Cc1c(Cl)cccc1Cl	0
O=C1C(=Cc2ccc(F)cc2)CCCC1=Cc1ccc(F)cc1	0
O=C1c2ccccc2C(=O)N1CC=NN=c1scc(-c2ccc(-c3ccccc3)cc2)n1-c1ccccc1	0
O=C1c2ccccc2C(=O)N1CC=NN=c1scc(-c2ccc(Br)cc2)n1-c1ccccc1	0
OCC1OC(SSCc2ccccc2CSSC2OC(CO)C(O)C(O)C2O)C(O)C(O)C1O	0
CC(COc1ccccc1)=NN=c1[nH]c(-c2ccc3ccccc3c2)cs1	0
Clc1ccc2nc(-c3ccccc3)c(-c3ccccc3)nc2c1	0
c1ccc(-c2nc3ccccc3nc2-c2ccc(OCCN3CCCCC3)cc2)cc1	0
O=C1C(=O)C(C(Sc2ccc3ccccc3c2)c2ccccc2)C(=O)c2ccccc21	0
Oc1ccc(-c2nc3ccccc3nc2-c2ccc(OCCN3CCCCC3)cc2)cc1	0
Cc1ccc(-c2nc3cc(Cl)c(Cl)cc3nc2-c2ccccc2)cc1	0
Clc1cc2nc(-c3ccccc3)c(-c3ccccc3)nc2cc1Cl	0
COc1ccc(-c2nc3ccc(Cl)cc3nc2-c2ccccc2)cc1	0
C=C1C2C=C3C(CO)C(=O)OC34OC4C2C2CC12	0
C=CCc1ccc(Oc2cc(CC=C)cc(OC)c2OC)c(OC)c1	0
COc1cc([N+](=O)[O-])ccc1C=C1CCCC(=Cc2cccc(OC)c2OC)C1=O	0
COc1cc(C=C2CCCC(=Cc3cc(OC)c(OC)c(OC)c3)C2=O)cc(OC)c1OC	0
COc1cc(C=O)ccc1Oc1cc(C=O)cc(OC)c1OC	0
COc1ccc(C=C2CCCC(=Cc3ccc(N(C)C)cc3)C2=O)cc1	0
COc1ccc(C=C2CCCC(=Cc3ccc(OC)cc3)C2=O)cc1	0
COc1cccc(C=C2CCCC(=Cc3ccccc3)C2=O)c1OC	0
CSC(=C[N+](=O)[O-])SC	0
O=C1C=C(Br)C(=O)C(Cl)=C1Cl	0
C=C1CCC(O)C2(C)Cc3oc(O)c(C)c3CC12	0
CC(C)=CCCC1=CCC2(CC1)C(=O)OC1CC3(C)OC12C=C1C(C)C(=O)CC13	0
CCC(O)c1ccc(Oc2cc(C(O)CC)cc(OC)c2OC)c(OC)c1	0
COC1=C(I)C(=O)C=CC1=O	0
COc1cc(CC(C)O)ccc1Oc1cc(CC(C)O)cc(OC)c1OC	0
COc1ccc(C=C2CCCC(=Cc3ccc([N+](=O)[O-])cc3)C2=O)cc1	0
COc1ccc(C=C2CCCCC2=O)cc1	0
CSC(C[N+](=O)[O-])=NCCCCO	0
CSC(C[N+](=O)[O-])=NCCCO	0
O=C1C=C([Se]c2ccccc2)C(=O)C=C1[Se]c1ccccc1	0
O=C1C=C(I)C(=O)C(Cl)=C1Cl	0
O=C1C=CC(=O)C(Br)=C1	0
O=C1C=CC(=O)C(I)=C1	0
OCC1OC(SSCc2ccccc2)C(O)C(O)C1O	0
C=C1Cc2oc(O)c(COC(C)=O)c2CC2C(C)=CCC12	0
C=CC1(C)Cc2oc(O)c(C)c2CC1C(=C)CO	0
C=CC1(C)Cc2oc(O)c(C)c2CC1C(=C)COC(C)=O	0
C=CCc1ccc(Oc2cc(CC=C)cc(OC)c2O)c(OC)c1	0
C=CCc1ccc(Oc2cc(CC=C)cc(OC)c2OC(C)=O)c(OC)c1	0
CC1(C(=O)O)CCCC2(C)C3CCC4CC3(CCC12)CC4=O	0
COc1cc(CC(C)=O)ccc1Oc1cc(CC(C)=O)cc(OC)c1OC	0
COc1cc(CCCO)ccc1Oc1cc(CCCO)cc(OC)c1O	0
COc1ccc(C=C2CCCC(=Cc3ccccc3)C2=O)cc1	0
COc1cccc(C=C2CCCCC2=O)c1OC	0
O=C1C(=Cc2ccc3c(c2)OCO3)CCCC1=Cc1ccc2c(c1)OCO2	0
O=C1C(=Cc2ccccc2)CCCC1=Cc1ccccc1	0
O=C1C=CC(=O)C([Se]c2ccccc2)=C1	0
OCC1OC(SSCCc2ccccc2)C(O)C(O)C1O	0
COc1cc(C=CC(=O)NN=Cc2ccccc2)cc([N+](=O)[O-])c1O	0
COc1ccc(C=CC(=O)NN=Cc2cc(OC)c(O)c([N+](=O)[O-])c2)cc1OC	0
COc1ccc(C=NNC(=O)C=Cc2ccccc2)cc1	0
O=C(C=Cc1ccccc1)NN=Cc1ccc([N+](=O)[O-])cc1	0
O=C(C=Cc1ccccc1)NN=Cc1ccc(O)cc1	0
O=C(C=Cc1ccccc1)NN=Cc1ccccc1	0
COc1cc(C=CC(=O)NN=Cc2ccccc2O)cc(OC)c1OC	0
COc1cc(C=NNC(=O)C=Cc2ccccc2)cc([N+](=O)[O-])c1O	0
COc1cc(C=CC(=O)NN=Cc2ccccc2O)cc([N+](=O)[O-])c1OC	0
COc1cc(C=NNC(=O)C=Cc2cc(OC)c(OC)c(OC)c2)cc([N+](=O)[O-])c1O	0
COc1cc(C=NNC(=O)C=Cc2ccc3c(c2)OCO3)cc([N+](=O)[O-])c1O	0
COc1cc(C=NNC(=O)C=Cc2ccccc2)cc(OC)c1OC	0
COc1cc(C=NNC(=O)C=Cc2ccccc2)ccc1O	0
COc1cc(C=NNC(=O)CCc2ccccc2)cc([N+](=O)[O-])c1O	0
COc1ccc(C=CC(=O)NN=Cc2ccccc2O)cc1OC	0
COc1ccc(C=NNC(=O)C=Cc2ccccc2)cc1O	0
COc1ccc(C=NNC(=O)C=Cc2ccccc2)cc1OC	0
O=C(C=Cc1ccccc1)NN=Cc1ccc(Br)cc1	0
O=C(C=Cc1ccccc1)NN=Cc1ccc(Cl)cc1	0
O=C(C=Cc1ccccc1)NN=Cc1ccc(O)c(O)c1	0
O=C(C=Cc1ccccc1)NN=Cc1ccc2c(c1)OCO2	0
O=C(CCc1ccccc1)NN=Cc1ccccc1O	0
Cc1ccc(-c2csc(=NN3C(=O)c4ccccc4C3=O)[nH]2)cc1	0
Cc1sc(=NN2C(=O)c3ccccc3C2=O)[nH]c1-c1ccc(Br)cc1	0
CC1SC(NN=CCCSc2ccccc2)NC1=O	0
COc1ccc(-c2csc(=NN3C(=O)c4ccccc4C3=O)[nH]2)cc1	0
O=C1c2ccccc2C(=O)N1N=c1[nH]c(-c2ccc(-c3ccccc3)cc2)cs1	0
O=C1c2ccccc2C(=O)N1N=c1[nH]c(-c2ccc([N+](=O)[O-])cc2)cs1	0
O=C1c2ccccc2C(=O)N1N=c1[nH]c(-c2ccc(Br)cc2)cs1	0
O=C1c2ccccc2C(=O)N1N=c1[nH]c(-c2ccc(Cl)c(Cl)c2)cs1	0
O=C1c2ccccc2C(=O)N1N=c1[nH]c(-c2ccc(Cl)cc2)cs1	0
O=C1c2ccccc2C(=O)N1N=c1[nH]c(-c2ccc(Cl)cc2Cl)cs1	0
O=C1c2ccccc2C(=O)N1N=c1[nH]c(-c2cccc([N+](=O)[O-])c2)cs1	0
O=C1c2ccccc2C(=O)N1N=c1[nH]c(-c2ccccc2)cs1	0
O=C1c2ccccc2C(=O)N1N=c1[nH]c(CCl)cs1	0
CC(COc1ccccc1)=NN=c1[nH]c(O)c(-c2ccccc2)s1	0
CC(COc1ccccc1)=NN=c1[nH]c(O)c(C(C)C)s1	0
COc1ccc(-c2csc(=NN=C(C)COc3ccccc3)[nH]2)cc1	0
CC(COc1ccccc1)=NN=c1[nH]c(-c2ccc(C)cc2)cs1	0
CC(COc1ccccc1)=NN=c1[nH]c(-c2ccccc2)cs1	0
CC(COc1ccccc1)=NN=c1[nH]c(Cc2ccco2)cs1	0
CC(COc1ccccc1)=NN=c1[nH]c(O)cs1	0
CC(COc1ccccc1)=NN=c1[nH]c(-c2cccs2)cs1	0
CCc1sc(=NN=C(C)COc2ccccc2)[nH]c1S	0
COc1ccc(-c2csc(=NN=CCSc3ccccc3)[nH]2)cc1	0
O=[N+]([O-])c1cccc(-c2csc(=NN=CCSc3ccccc3)[nH]2)c1	0
CSC(C[N+](=O)[O-])=Nc1ccc(Cl)cc1	0
CSC(C[N+](=O)[O-])=Nc1ccc(N(C)C)cc1	0
O=C1C(=O)C(CSc2ccc(O)cc2)C(=O)c2ccccc21	0
O=C1CC(=O)c2ccccc2C1=O	0
O=C1C(=O)C(C(Sc2ccc(O)cc2)c2ccccc2)C(=O)c2ccccc21	0
O=C1C(=O)C(C(Sc2ccccc2)c2ccccc2)C(=O)c2ccccc21	0
O=C1C=CC(=O)c2c(O)c(I)cc(I)c21	0
C=C(C(=O)O)C1CCC2(C)CCCC(=C)C2C1	0
COc1ccc(SC(c2ccccc2)C2C(=O)C(=O)c3ccccc3C2=O)cc1	0
O=C1C=CC(=O)c2c1ccc(I)c2O	0
CC(COc1ccccc1)=NN=c1sc(-c2ccccc2)c(O)n1C	0
CC(COc1ccccc1)=NN=c1sc(C(C)C)c(O)n1C	0
Cc1ccc(-c2csc(=NN=CCN3C(=O)c4ccccc4C3=O)n2-c2ccccc2)cc1	0
CCc1sc(=NN=C(C)COc2ccccc2)n(-c2ccc(C)cc2)c1O	0
COc1ccc(-c2csc(=NN=CCN3C(=O)c4ccccc4C3=O)n2-c2ccccc2)cc1	0
CC(COc1ccccc1)=NN=c1sc(C)c(O)n1-c1ccccc1	0
CC(COc1ccccc1)=NN=c1scc(-c2ccccc2)n1C	0
CC(COc1ccccc1)=NN=c1scc(O)n1-c1ccccc1	0
CC(COc1ccccc1)=NN=c1[nH]c(-c2ccccn2)cs1	0
O=[N+]([O-])c1ccc(-c2csc(=NN=Cc3ccccn3)[nH]2)cc1	0
CC(=NN=c1[nH]c(-c2ccc([N+](=O)[O-])cc2)cs1)c1ccccn1	0
Cc1ccc(-c2csc(=NN=Cc3ccccn3)[nH]2)cc1	0
CC(COc1ccccc1)=NN=c1[nH]c(-c2cccnc2)cs1	0
O=[N+]([O-])c1cccc(-c2csc(=NN=Cc3ccccn3)[nH]2)c1	0
NC(=S)NN=CCSc1cccc(Cl)c1	0
NC(=S)NN=CCSc1ccccc1	0
NC(=S)NN=CCSc1ccc(Cl)cc1	0
COc1ccc(SCC=NNC(N)=S)cc1	0
NC(=S)NN1C(=O)c2ccccc2C1=O	0
NC(=S)NN=Cc1ccccn1	0
